# Supplementary material for: Calculating the similarity between prescriptions to find their new indications based on graph neural network
Source: Chin Med. 2024 Sep 11;19:124. doi: 10.1186/s13020-024-00994-y (PMC11391787; doi:10.1186/s13020-024-00994-y)
Supplement: Supplementary file 1 — Additional file 1 [file 13020_2024_994_MOESM1_ESM.xlsx]

## Sheet: cosine similarity
序号	index	三拗片	表实感冒颗粒	风寒咳嗽颗粒	复方川贝精片	急支糖浆	金贝痰咳清颗粒	咳喘宁口服液	克咳片	苦甘颗粒	清肺消炎丸	射麻口服液	苏黄止咳胶囊	通宣理肺丸	小儿肺热咳喘口服液	小儿咳喘灵口服液	小儿清肺化痰口服液	小儿清热止咳合剂	小青龙颗粒	镇咳宁颗粒	止嗽定喘口服液	小青龙汤	桂枝麻黄各半汤	桂枝二越婢一汤	葛根汤	葛根加半夏汤	麻黄汤	麻黄杏仁甘草石膏汤	麻黄连轺赤小豆汤	麻黄细辛附子汤	麻黄附子甘草汤	麻黄升麻汤	大青龙汤	麻黄加术汤	麻黄杏仁薏苡甘草汤	桂枝芍药知母汤	乌头汤	越婢加术汤	麻黄附子汤	甘草麻黄汤	桂枝去芍药加麻黄细辛附子汤	厚朴麻黄汤	小青龙加石膏汤	宝咳宁颗粒	鼻炎康片	鼻炎片	鼻渊通窍颗粒	柴连口服液	防风通圣颗粒
1	三拗片	1	0.825003	0.749095	0.724407	0.716015	0.716815	0.759274	0.696871	0.703207	0.613541	0.65932	0.540684	0.743933	0.733555	0.748631	0.649616	0.679867	0.848641	0.709801	0.692954	0.603118	0.51283	0.572218	0.670631	0.625024	0.706675	0.623137	0.593381	0.599644	0.635452	0.522949	0.6566	0.717034	0.615335	0.547716	0.658397	0.463793	0.539814	0.546945	0.509789	0.682799	0.739856	0.694034	0.604553	0.667237	0.556514	0.598697	0.520469
2	表实感冒颗粒	0.825003	1	0.827244	0.792491	0.723006	0.732145	0.775327	0.724225	0.732808	0.617848	0.690433	0.5509	0.86694	0.768651	0.735098	0.663489	0.716868	0.867882	0.765677	0.702251	0.632479	0.526676	0.640635	0.761513	0.753663	0.773863	0.611671	0.64301	0.655487	0.715375	0.593865	0.688918	0.76924	0.676367	0.600579	0.667912	0.519791	0.599026	0.54112	0.575975	0.720866	0.777125	0.751898	0.703267	0.775788	0.650857	0.638635	0.588924
3	风寒咳嗽颗粒	0.749095	0.827244	1	0.851169	0.734981	0.780159	0.831697	0.741048	0.712393	0.641917	0.782216	0.58144	0.851753	0.791514	0.735965	0.696665	0.731297	0.809473	0.810915	0.742856	0.567041	0.534478	0.617935	0.678699	0.684172	0.743395	0.623716	0.653114	0.623838	0.652124	0.574259	0.644738	0.728674	0.62667	0.616994	0.645386	0.569456	0.592926	0.574076	0.547616	0.793361	0.815446	0.787461	0.712493	0.771334	0.697402	0.655285	0.633293
4	复方川贝精片	0.724407	0.792491	0.851169	1	0.757014	0.804597	0.860476	0.789672	0.73736	0.638975	0.77516	0.561986	0.811471	0.79555	0.763761	0.703634	0.724427	0.802563	0.835625	0.735434	0.575189	0.523106	0.63497	0.676377	0.642708	0.714579	0.612326	0.627781	0.617539	0.644812	0.55906	0.642375	0.715665	0.618472	0.586727	0.681866	0.543761	0.584643	0.561416	0.546715	0.779155	0.830116	0.786646	0.646838	0.732494	0.619492	0.613475	0.612388
5	急支糖浆	0.716015	0.723006	0.734981	0.757014	1	0.736417	0.80075	0.726912	0.720418	0.607205	0.707704	0.538194	0.766956	0.780032	0.755135	0.714433	0.795844	0.748366	0.743773	0.713266	0.544685	0.531163	0.61491	0.651871	0.643571	0.726739	0.60137	0.635499	0.619842	0.674911	0.55069	0.674892	0.735064	0.622534	0.571484	0.651331	0.532606	0.586272	0.535184	0.548379	0.711222	0.761716	0.794402	0.592559	0.686793	0.579939	0.563819	0.572559
6	金贝痰咳清颗粒	0.716815	0.732145	0.780159	0.804597	0.736417	1	0.854445	0.775545	0.745321	0.671042	0.802975	0.547294	0.771508	0.793717	0.780413	0.726708	0.750669	0.740967	0.841088	0.711202	0.499108	0.506342	0.617272	0.629266	0.617497	0.725692	0.595878	0.628639	0.610148	0.654595	0.557254	0.629196	0.720485	0.631611	0.561842	0.620896	0.506988	0.56588	0.529192	0.521054	0.71026	0.775384	0.79768	0.596851	0.677473	0.576865	0.575058	0.591688
7	咳喘宁口服液	0.759274	0.775327	0.831697	0.860476	0.80075	0.854445	1	0.816465	0.731845	0.704799	0.806632	0.546184	0.794357	0.850449	0.806307	0.760153	0.798621	0.789106	0.838955	0.799906	0.53478	0.517451	0.631666	0.653297	0.629671	0.726491	0.666603	0.622041	0.621288	0.638079	0.554166	0.667885	0.736066	0.641576	0.570375	0.669169	0.524987	0.554965	0.547375	0.503665	0.779393	0.826637	0.811197	0.619077	0.71346	0.602019	0.604889	0.61049
8	克咳片	0.696871	0.724225	0.741048	0.789672	0.726912	0.775545	0.816465	1	0.702272	0.62175	0.71355	0.544021	0.76053	0.758166	0.751268	0.682106	0.721658	0.731681	0.790481	0.734595	0.531868	0.523636	0.566389	0.653242	0.621231	0.680394	0.61603	0.598174	0.610288	0.632099	0.534694	0.652536	0.684868	0.636475	0.603992	0.659279	0.526974	0.550974	0.548583	0.524439	0.694183	0.780179	0.752893	0.613377	0.68096	0.592495	0.582949	0.576645
9	苦甘颗粒	0.703207	0.732808	0.712393	0.73736	0.720418	0.745321	0.731845	0.702272	1	0.594217	0.696165	0.498076	0.73917	0.725754	0.690843	0.663993	0.725828	0.733659	0.730029	0.671855	0.548858	0.496706	0.593346	0.785533	0.604354	0.692885	0.591428	0.636433	0.587824	0.623113	0.562867	0.592332	0.671307	0.588879	0.561838	0.626482	0.530234	0.554763	0.544509	0.541399	0.710324	0.721611	0.779351	0.627817	0.671401	0.566651	0.5573	0.559919
10	清肺消炎丸	0.613541	0.617848	0.641917	0.638975	0.607205	0.671042	0.704799	0.62175	0.594217	1	0.644903	0.434449	0.62596	0.681777	0.660914	0.567938	0.625096	0.642714	0.649623	0.62651	0.361845	0.398175	0.516518	0.546452	0.577166	0.592311	0.525026	0.510286	0.512269	0.519085	0.455453	0.509196	0.601799	0.509693	0.466905	0.545108	0.451069	0.459281	0.49016	0.428527	0.60257	0.652091	0.619782	0.491111	0.550312	0.515612	0.477333	0.533222
11	射麻口服液	0.65932	0.690433	0.782216	0.77516	0.707704	0.802975	0.806632	0.71355	0.696165	0.644903	1	0.500882	0.72494	0.775728	0.715457	0.772516	0.750985	0.710133	0.768704	0.703975	0.489435	0.481344	0.585317	0.617815	0.608993	0.680019	0.5909	0.611839	0.586962	0.600758	0.556224	0.585784	0.673186	0.58239	0.567376	0.599886	0.505828	0.54733	0.516358	0.488315	0.793914	0.760705	0.746957	0.596715	0.660878	0.582102	0.567348	0.579484
12	苏黄止咳胶囊	0.540684	0.5509	0.58144	0.561986	0.538194	0.547294	0.546184	0.544021	0.498076	0.434449	0.500882	1	0.584374	0.550527	0.540788	0.427754	0.470331	0.597565	0.549086	0.464475	0.356947	0.440087	0.430711	0.428442	0.493116	0.531331	0.395598	0.463993	0.475398	0.476183	0.403856	0.451439	0.546511	0.466168	0.371971	0.493061	0.373364	0.440551	0.384181	0.393205	0.497559	0.600259	0.509153	0.482253	0.55396	0.494072	0.454684	0.428107
13	通宣理肺丸	0.743933	0.86694	0.851753	0.811471	0.766956	0.771508	0.794357	0.76053	0.73917	0.62596	0.72494	0.584374	1	0.795412	0.74606	0.706286	0.725573	0.82043	0.793847	0.700536	0.602935	0.529382	0.626458	0.702779	0.716294	0.781684	0.606674	0.652507	0.669471	0.705291	0.618401	0.671192	0.780669	0.672913	0.599322	0.674218	0.551468	0.617228	0.559688	0.589293	0.75913	0.787599	0.794649	0.756073	0.81092	0.706313	0.695489	0.63118
14	小儿肺热咳喘口服液	0.733555	0.768651	0.791514	0.79555	0.780032	0.793717	0.850449	0.758166	0.725754	0.681777	0.775728	0.550527	0.795412	1	0.779603	0.709431	0.81232	0.793594	0.777893	0.78536	0.546228	0.506629	0.665226	0.667343	0.67145	0.743202	0.710599	0.631781	0.66016	0.645993	0.579706	0.637402	0.716775	0.639527	0.583081	0.658601	0.560562	0.60146	0.553528	0.508531	0.775671	0.80969	0.779963	0.646571	0.712044	0.612168	0.592928	0.581237
15	小儿咳喘灵口服液	0.748631	0.735098	0.735965	0.763761	0.755135	0.780413	0.806307	0.751268	0.690843	0.660914	0.715457	0.540788	0.74606	0.779603	1	0.690189	0.741148	0.768778	0.756935	0.723478	0.525553	0.50074	0.607947	0.648466	0.620755	0.729934	0.605956	0.60982	0.617987	0.636826	0.545963	0.645704	0.723113	0.632856	0.539003	0.688396	0.481167	0.535855	0.524667	0.525703	0.718948	0.81961	0.724766	0.582337	0.665714	0.574204	0.541003	0.54631
16	小儿清肺化痰口服液	0.649616	0.663489	0.696665	0.703634	0.714433	0.726708	0.760153	0.682106	0.663993	0.567938	0.772516	0.427754	0.706286	0.709431	0.690189	1	0.812576	0.675935	0.700989	0.682124	0.47584	0.491764	0.577206	0.591734	0.557802	0.683872	0.583888	0.575535	0.54055	0.595442	0.503257	0.601826	0.640092	0.576	0.577475	0.589897	0.518875	0.530481	0.527745	0.465065	0.727206	0.706812	0.78974	0.588747	0.638544	0.562439	0.504884	0.532161
17	小儿清热止咳合剂	0.679867	0.716868	0.731297	0.724427	0.795844	0.750669	0.798621	0.721658	0.725828	0.625096	0.750985	0.470331	0.725573	0.81232	0.741148	0.812576	1	0.71151	0.733592	0.74858	0.507093	0.515547	0.626651	0.6075	0.622201	0.714482	0.618873	0.600416	0.591718	0.657135	0.530574	0.648163	0.693573	0.607821	0.57213	0.614797	0.555819	0.561037	0.550442	0.505529	0.725249	0.741995	0.854926	0.611367	0.654275	0.578719	0.534608	0.552574
18	小青龙颗粒	0.848641	0.867882	0.809473	0.802563	0.748366	0.740967	0.789106	0.731681	0.733659	0.642714	0.710133	0.597565	0.82043	0.793594	0.768778	0.675935	0.71151	1	0.7649	0.734344	0.702095	0.545432	0.662131	0.713452	0.720816	0.784653	0.635188	0.639906	0.670909	0.713526	0.587987	0.706421	0.782856	0.639324	0.595613	0.698994	0.519265	0.608599	0.559435	0.556707	0.772456	0.878211	0.738964	0.671118	0.754849	0.627194	0.614228	0.592387
19	镇咳宁颗粒	0.709801	0.765677	0.810915	0.835625	0.743773	0.841088	0.838955	0.790481	0.730029	0.649623	0.768704	0.549086	0.793847	0.777893	0.756935	0.700989	0.733592	0.7649	1	0.718337	0.517059	0.492186	0.618718	0.658933	0.620202	0.742518	0.570576	0.602159	0.62022	0.659306	0.548697	0.621954	0.726103	0.620649	0.599436	0.648982	0.499046	0.575021	0.537385	0.524528	0.722473	0.801119	0.788061	0.618135	0.731366	0.632811	0.612727	0.611902
20	止嗽定喘口服液	0.692954	0.702251	0.742856	0.735434	0.713266	0.711202	0.799906	0.734595	0.671855	0.62651	0.703975	0.464475	0.700536	0.78536	0.723478	0.682124	0.74858	0.734344	0.718337	1	0.516416	0.500597	0.611887	0.621574	0.607294	0.664163	0.785695	0.561297	0.548243	0.588663	0.506625	0.625284	0.653617	0.57839	0.536898	0.604241	0.551798	0.573649	0.546519	0.498218	0.751131	0.747753	0.717073	0.591585	0.635355	0.59771	0.533631	0.543122
21	小青龙汤	0.603118	0.632479	0.567041	0.575189	0.544685	0.499108	0.53478	0.531868	0.548858	0.361845	0.489435	0.356947	0.602935	0.546228	0.525553	0.47584	0.507093	0.702095	0.517059	0.516416	1	0.473681	0.488836	0.535247	0.531314	0.60666	0.43314	0.480234	0.523303	0.579296	0.459626	0.61479	0.57985	0.477448	0.442516	0.486871	0.402219	0.44095	0.431335	0.395406	0.554028	0.627537	0.548703	0.531823	0.578322	0.459423	0.440251	0.434321
22	桂枝麻黄各半汤	0.51283	0.526676	0.534478	0.523106	0.531163	0.506342	0.517451	0.523636	0.496706	0.398175	0.481344	0.440087	0.529382	0.506629	0.50074	0.491764	0.515547	0.545432	0.492186	0.500597	0.473681	1	0.500387	0.475214	0.500209	0.518211	0.464099	0.46325	0.444979	0.452158	0.313901	0.536551	0.548481	0.434392	0.442145	0.447419	0.380413	0.362578	0.442154	0.317909	0.476376	0.571516	0.525978	0.414796	0.506267	0.461064	0.365187	0.387322
23	桂枝二越婢一汤	0.572218	0.640635	0.617935	0.63497	0.61491	0.617272	0.631666	0.566389	0.593346	0.516518	0.585317	0.430711	0.626458	0.665226	0.607947	0.577206	0.626651	0.662131	0.618718	0.611887	0.488836	0.500387	1	0.582722	0.609909	0.645018	0.544741	0.548337	0.540774	0.560079	0.468815	0.546209	0.605153	0.490817	0.429847	0.560514	0.480856	0.529374	0.459096	0.496502	0.62704	0.712778	0.611146	0.544751	0.620924	0.517381	0.489653	0.529141
24	葛根汤	0.670631	0.761513	0.678699	0.676377	0.651871	0.629266	0.653297	0.653242	0.785533	0.546452	0.617815	0.428442	0.702779	0.667343	0.648466	0.591734	0.6075	0.713452	0.658933	0.621574	0.535247	0.475214	0.582722	1	0.689061	0.697398	0.574242	0.601074	0.599965	0.622558	0.508117	0.623237	0.680505	0.685355	0.526625	0.65932	0.47754	0.525299	0.470896	0.572882	0.660036	0.69356	0.641723	0.580227	0.652062	0.539114	0.512613	0.495538
25	葛根加半夏汤	0.625024	0.753663	0.684172	0.642708	0.643571	0.617497	0.629671	0.621231	0.604354	0.577166	0.608993	0.493116	0.716294	0.67145	0.620755	0.557802	0.622201	0.720816	0.620202	0.607294	0.531314	0.500209	0.609909	0.689061	1	0.66164	0.534633	0.615123	0.575382	0.634374	0.517501	0.613109	0.660456	0.579122	0.529536	0.574606	0.520015	0.542997	0.475491	0.560941	0.630247	0.690094	0.6347	0.575958	0.633082	0.58762	0.539273	0.565968
26	麻黄汤	0.706675	0.773863	0.743395	0.714579	0.726739	0.725692	0.726491	0.680394	0.692885	0.592311	0.680019	0.531331	0.781684	0.743202	0.729934	0.683872	0.714482	0.784653	0.742518	0.664163	0.60666	0.518211	0.645018	0.697398	0.66164	1	0.567344	0.645607	0.704553	0.862848	0.583895	0.719688	0.834332	0.710681	0.562839	0.648299	0.522503	0.611994	0.548215	0.556739	0.685484	0.770893	0.7216	0.638791	0.717714	0.609073	0.598187	0.563495
27	麻黄杏仁甘草石膏汤	0.623137	0.611671	0.623716	0.612326	0.60137	0.595878	0.666603	0.61603	0.591428	0.525026	0.5909	0.395598	0.606674	0.710599	0.605956	0.583888	0.618873	0.635188	0.570576	0.785695	0.43314	0.464099	0.544741	0.574242	0.534633	0.567344	1	0.481652	0.492612	0.493406	0.423164	0.534496	0.548714	0.485957	0.414862	0.526719	0.44388	0.470286	0.469054	0.417532	0.65939	0.623204	0.588843	0.522788	0.531573	0.509564	0.476144	0.461983
28	麻黄连轺赤小豆汤	0.593381	0.64301	0.653114	0.627781	0.635499	0.628639	0.622041	0.598174	0.636433	0.510286	0.611839	0.463993	0.652507	0.631781	0.60982	0.575535	0.600416	0.639906	0.602159	0.561297	0.480234	0.46325	0.548337	0.601074	0.615123	0.645607	0.481652	1	0.581294	0.626805	0.541724	0.56556	0.638817	0.591166	0.461841	0.532677	0.684166	0.536597	0.609571	0.544298	0.607038	0.629386	0.622374	0.545559	0.591821	0.506234	0.506652	0.499495
29	麻黄细辛附子汤	0.599644	0.655487	0.623838	0.617539	0.619842	0.610148	0.621288	0.610288	0.587824	0.512269	0.586962	0.475398	0.669471	0.66016	0.617987	0.54055	0.591718	0.670909	0.62022	0.548243	0.523303	0.444979	0.540774	0.599965	0.575382	0.704553	0.492612	0.581294	1	0.699398	0.484019	0.652943	0.726058	0.625205	0.514927	0.612573	0.441036	0.493347	0.497446	0.513377	0.620217	0.671554	0.601704	0.578845	0.63325	0.551024	0.528797	0.480332
30	麻黄附子甘草汤	0.635452	0.715375	0.652124	0.644812	0.674911	0.654595	0.638079	0.632099	0.623113	0.519085	0.600758	0.476183	0.705291	0.645993	0.636826	0.595442	0.657135	0.713526	0.659306	0.588663	0.579296	0.452158	0.560079	0.622558	0.634374	0.862848	0.493406	0.626805	0.699398	1	0.571465	0.671205	0.771558	0.684776	0.523918	0.595487	0.485102	0.581117	0.489151	0.555732	0.616709	0.673784	0.660869	0.569348	0.63118	0.539407	0.572485	0.514492
31	麻黄升麻汤	0.522949	0.593865	0.574259	0.55906	0.55069	0.557254	0.554166	0.534694	0.562867	0.455453	0.556224	0.403856	0.618401	0.579706	0.545963	0.503257	0.530574	0.587987	0.548697	0.506625	0.459626	0.313901	0.468815	0.508117	0.517501	0.583895	0.423164	0.541724	0.484019	0.571465	1	0.483929	0.565639	0.459547	0.489244	0.514887	0.434101	0.467883	0.43156	0.536038	0.630664	0.600517	0.579464	0.564973	0.557537	0.468162	0.451193	0.482946
32	大青龙汤	0.6566	0.688918	0.644738	0.642375	0.674892	0.629196	0.667885	0.652536	0.592332	0.509196	0.585784	0.451439	0.671192	0.637402	0.645704	0.601826	0.648163	0.706421	0.621954	0.625284	0.61479	0.536551	0.546209	0.623237	0.613109	0.719688	0.534496	0.56556	0.652943	0.671205	0.483929	1	0.762758	0.596119	0.504114	0.579764	0.445071	0.492138	0.485219	0.465762	0.634606	0.727634	0.658909	0.546954	0.604099	0.527542	0.522453	0.486398
33	麻黄加术汤	0.717034	0.76924	0.728674	0.715665	0.735064	0.720485	0.736066	0.684868	0.671307	0.601799	0.673186	0.546511	0.780669	0.716775	0.723113	0.640092	0.693573	0.782856	0.726103	0.653617	0.57985	0.548481	0.605153	0.680505	0.660456	0.834332	0.548714	0.638817	0.726058	0.771558	0.565639	0.762758	1	0.738841	0.560601	0.676614	0.479026	0.546048	0.516969	0.536351	0.669813	0.767007	0.714808	0.630759	0.680001	0.591341	0.593552	0.554577
34	麻黄杏仁薏苡甘草汤	0.615335	0.676367	0.62667	0.618472	0.622534	0.631611	0.641576	0.636475	0.588879	0.509693	0.58239	0.466168	0.672913	0.639527	0.632856	0.576	0.607821	0.639324	0.620649	0.57839	0.477448	0.434392	0.490817	0.685355	0.579122	0.710681	0.485957	0.591166	0.625205	0.684776	0.459547	0.596119	0.738841	1	0.470394	0.591118	0.432283	0.484918	0.454645	0.495327	0.593963	0.625874	0.605015	0.586145	0.6208	0.535423	0.496358	0.511777
35	桂枝芍药知母汤	0.547716	0.600579	0.616994	0.586727	0.571484	0.561842	0.570375	0.603992	0.561838	0.466905	0.567376	0.371971	0.599322	0.583081	0.539003	0.577475	0.57213	0.595613	0.599436	0.536898	0.442516	0.442145	0.429847	0.526625	0.529536	0.562839	0.414862	0.461841	0.514927	0.523918	0.489244	0.504114	0.560601	0.470394	1	0.552437	0.43839	0.48878	0.422287	0.479736	0.557309	0.597071	0.616944	0.499148	0.554812	0.470455	0.47786	0.474229
36	乌头汤	0.658397	0.667912	0.645386	0.681866	0.651331	0.620896	0.669169	0.659279	0.626482	0.545108	0.599886	0.493061	0.674218	0.658601	0.688396	0.589897	0.614797	0.698994	0.648982	0.604241	0.486871	0.447419	0.560514	0.65932	0.574606	0.648299	0.526719	0.532677	0.612573	0.595487	0.514887	0.579764	0.676614	0.591118	0.552437	1	0.429198	0.517777	0.468356	0.542296	0.621096	0.708798	0.615816	0.55785	0.611348	0.526411	0.513299	0.469583
37	越婢加术汤	0.463793	0.519791	0.569456	0.543761	0.532606	0.506988	0.524987	0.526974	0.530234	0.451069	0.505828	0.373364	0.551468	0.560562	0.481167	0.518875	0.555819	0.519265	0.499046	0.551798	0.402219	0.380413	0.480856	0.47754	0.520015	0.522503	0.44388	0.684166	0.441036	0.485102	0.434101	0.445071	0.479026	0.432283	0.43839	0.429198	1	0.63407	0.711172	0.499063	0.560665	0.527081	0.546335	0.472933	0.501479	0.447527	0.411945	0.464059
38	麻黄附子汤	0.539814	0.599026	0.592926	0.584643	0.586272	0.56588	0.554965	0.550974	0.554763	0.459281	0.54733	0.440551	0.617228	0.60146	0.535855	0.530481	0.561037	0.608599	0.575021	0.573649	0.44095	0.362578	0.529374	0.525299	0.542997	0.611994	0.470286	0.536597	0.493347	0.581117	0.467883	0.492138	0.546048	0.484918	0.48878	0.517777	0.63407	1	0.535815	0.673169	0.571446	0.589015	0.566665	0.517623	0.558945	0.520215	0.508147	0.475298
39	甘草麻黄汤	0.546945	0.54112	0.574076	0.561416	0.535184	0.529192	0.547375	0.548583	0.544509	0.49016	0.516358	0.384181	0.559688	0.553528	0.524667	0.527745	0.550442	0.559435	0.537385	0.546519	0.431335	0.442154	0.459096	0.470896	0.475491	0.548215	0.469054	0.609571	0.497446	0.489151	0.43156	0.485219	0.516969	0.454645	0.422287	0.468356	0.711172	0.535815	1	0.452714	0.568879	0.558145	0.545377	0.509932	0.518408	0.427208	0.454125	0.401514
40	桂枝去芍药加麻黄细辛附子汤	0.509789	0.575975	0.547616	0.546715	0.548379	0.521054	0.503665	0.524439	0.541399	0.428527	0.488315	0.393205	0.589293	0.508531	0.525703	0.465065	0.505529	0.556707	0.524528	0.498218	0.395406	0.317909	0.496502	0.572882	0.560941	0.556739	0.417532	0.544298	0.513377	0.555732	0.536038	0.465762	0.536351	0.495327	0.479736	0.542296	0.499063	0.673169	0.452714	1	0.528407	0.545522	0.519309	0.509101	0.532015	0.464883	0.464866	0.454679
41	厚朴麻黄汤	0.682799	0.720866	0.793361	0.779155	0.711222	0.71026	0.779393	0.694183	0.710324	0.60257	0.793914	0.497559	0.75913	0.775671	0.718948	0.727206	0.725249	0.772456	0.722473	0.751131	0.554028	0.476376	0.62704	0.660036	0.630247	0.685484	0.65939	0.607038	0.620217	0.616709	0.630664	0.634606	0.669813	0.593963	0.557309	0.621096	0.560665	0.571446	0.568879	0.528407	1	0.818206	0.744573	0.659813	0.713848	0.615675	0.579096	0.580188
42	小青龙加石膏汤	0.739856	0.777125	0.815446	0.830116	0.761716	0.775384	0.826637	0.780179	0.721611	0.652091	0.760705	0.600259	0.787599	0.80969	0.81961	0.706812	0.741995	0.878211	0.801119	0.747753	0.627537	0.571516	0.712778	0.69356	0.690094	0.770893	0.623204	0.629386	0.671554	0.673784	0.600517	0.727634	0.767007	0.625874	0.597071	0.708798	0.527081	0.589015	0.558145	0.545522	0.818206	1	0.787907	0.651496	0.749266	0.641883	0.58461	0.614221
43	宝咳宁颗粒	0.694034	0.751898	0.787461	0.786646	0.794402	0.79768	0.811197	0.752893	0.779351	0.619782	0.746957	0.509153	0.794649	0.779963	0.724766	0.78974	0.854926	0.738964	0.788061	0.717073	0.548703	0.525978	0.611146	0.641723	0.6347	0.7216	0.588843	0.622374	0.601704	0.660869	0.579464	0.658909	0.714808	0.605015	0.616944	0.615816	0.546335	0.566665	0.545377	0.519309	0.744573	0.787907	1	0.621574	0.686147	0.61955	0.576285	0.58888
44	鼻炎康片	0.604553	0.703267	0.712493	0.646838	0.592559	0.596851	0.619077	0.613377	0.627817	0.491111	0.596715	0.482253	0.756073	0.646571	0.582337	0.588747	0.611367	0.671118	0.618135	0.591585	0.531823	0.414796	0.544751	0.580227	0.575958	0.638791	0.522788	0.545559	0.578845	0.569348	0.564973	0.546954	0.630759	0.586145	0.499148	0.55785	0.472933	0.517623	0.509932	0.509101	0.659813	0.651496	0.621574	1	0.820323	0.749197	0.647622	0.561934
45	鼻炎片	0.667237	0.775788	0.771334	0.732494	0.686793	0.677473	0.71346	0.68096	0.671401	0.550312	0.660878	0.55396	0.81092	0.712044	0.665714	0.638544	0.654275	0.754849	0.731366	0.635355	0.578322	0.506267	0.620924	0.652062	0.633082	0.717714	0.531573	0.591821	0.63325	0.63118	0.557537	0.604099	0.680001	0.6208	0.554812	0.611348	0.501479	0.558945	0.518408	0.532015	0.713848	0.749266	0.686147	0.820323	1	0.801368	0.653858	0.633903
46	鼻渊通窍颗粒	0.556514	0.650857	0.697402	0.619492	0.579939	0.576865	0.602019	0.592495	0.566651	0.515612	0.582102	0.494072	0.706313	0.612168	0.574204	0.562439	0.578719	0.627194	0.632811	0.59771	0.459423	0.461064	0.517381	0.539114	0.58762	0.609073	0.509564	0.506234	0.551024	0.539407	0.468162	0.527542	0.591341	0.535423	0.470455	0.526411	0.447527	0.520215	0.427208	0.464883	0.615675	0.641883	0.61955	0.749197	0.801368	1	0.552945	0.560786
47	柴连口服液	0.598697	0.638635	0.655285	0.613475	0.563819	0.575058	0.604889	0.582949	0.5573	0.477333	0.567348	0.454684	0.695489	0.592928	0.541003	0.504884	0.534608	0.614228	0.612727	0.533631	0.440251	0.365187	0.489653	0.512613	0.539273	0.598187	0.476144	0.506652	0.528797	0.572485	0.451193	0.522453	0.593552	0.496358	0.47786	0.513299	0.411945	0.508147	0.454125	0.464866	0.579096	0.58461	0.576285	0.647622	0.653858	0.552945	1	0.545447
48	防风通圣颗粒	0.520469	0.588924	0.633293	0.612388	0.572559	0.591688	0.61049	0.576645	0.559919	0.533222	0.579484	0.428107	0.63118	0.581237	0.54631	0.532161	0.552574	0.592387	0.611902	0.543122	0.434321	0.387322	0.529141	0.495538	0.565968	0.563495	0.461983	0.499495	0.480332	0.514492	0.482946	0.486398	0.554577	0.511777	0.474229	0.469583	0.464059	0.475298	0.401514	0.454679	0.580188	0.614221	0.58888	0.561934	0.633903	0.560786	0.545447	1
49	风湿骨痛胶囊	0.624294	0.64566	0.660785	0.675957	0.619507	0.618551	0.635912	0.638952	0.578976	0.493702	0.584495	0.531297	0.686573	0.621408	0.63572	0.566362	0.578747	0.649493	0.642349	0.611994	0.455636	0.450645	0.501531	0.57353	0.563038	0.617181	0.518798	0.538406	0.561921	0.56203	0.509755	0.546666	0.615661	0.574897	0.511224	0.683828	0.435088	0.488693	0.505005	0.54871	0.645076	0.659388	0.6171	0.56422	0.618707	0.54847	0.493968	0.480621
50	风湿马钱片	0.639432	0.669898	0.663862	0.685018	0.652024	0.634511	0.653844	0.620797	0.615282	0.566816	0.613875	0.509448	0.692348	0.63721	0.665222	0.547401	0.580628	0.673748	0.671702	0.595286	0.46869	0.480957	0.542402	0.59826	0.584018	0.640139	0.493743	0.570065	0.550334	0.585494	0.524933	0.552886	0.659485	0.564131	0.562309	0.657395	0.418755	0.519702	0.439599	0.562941	0.607734	0.677348	0.622364	0.574081	0.641659	0.577046	0.517678	0.51985
51	复芪止汗颗粒	0.478161	0.521215	0.513528	0.504131	0.470628	0.432501	0.476963	0.509088	0.454962	0.405705	0.470639	0.384005	0.512997	0.537335	0.444758	0.417771	0.45097	0.524944	0.466942	0.433595	0.386624	0.345187	0.408377	0.482667	0.502729	0.460214	0.46446	0.471298	0.621586	0.461077	0.44424	0.455389	0.499722	0.456425	0.410077	0.487509	0.420521	0.386275	0.414196	0.43652	0.538467	0.518375	0.464446	0.500037	0.538034	0.454231	0.461034	0.419845
52	蛤蚧定喘胶囊	0.635134	0.691617	0.694017	0.689282	0.664407	0.647783	0.699528	0.754067	0.614371	0.532664	0.627106	0.483173	0.705206	0.789789	0.631541	0.596084	0.64642	0.695913	0.67406	0.655041	0.510003	0.455673	0.555916	0.593207	0.612136	0.641939	0.618626	0.575117	0.623581	0.581428	0.534464	0.567263	0.603948	0.560613	0.565937	0.580268	0.521638	0.56133	0.491029	0.503252	0.69391	0.703516	0.664992	0.620274	0.641848	0.549306	0.545604	0.482515
53	九分散	0.402833	0.448276	0.459094	0.453641	0.450928	0.390719	0.432641	0.438426	0.420719	0.347517	0.384658	0.38026	0.489388	0.418052	0.409009	0.377465	0.419927	0.442304	0.450252	0.374263	0.321879	0.280608	0.341412	0.405949	0.411183	0.442941	0.341089	0.379544	0.401792	0.43965	0.402331	0.339875	0.438951	0.374038	0.354441	0.412685	0.362238	0.365029	0.346026	0.431357	0.42499	0.423416	0.43125	0.486609	0.47771	0.420843	0.44596	0.379822
54	连花清瘟胶囊	0.710791	0.784647	0.797122	0.746901	0.79688	0.72631	0.773008	0.709413	0.738086	0.611709	0.707827	0.53102	0.835454	0.801287	0.747995	0.674502	0.745234	0.777661	0.732965	0.706376	0.569539	0.537888	0.613687	0.667321	0.675653	0.77117	0.595436	0.645626	0.680162	0.71256	0.584014	0.683993	0.768853	0.693742	0.549274	0.629737	0.528994	0.568618	0.535687	0.53663	0.739482	0.768019	0.759104	0.741227	0.781809	0.695634	0.697673	0.629529
55	鹭鸶咯丸	0.657728	0.69371	0.748685	0.739397	0.693298	0.753238	0.759522	0.70594	0.669745	0.667985	0.730337	0.539685	0.740091	0.728359	0.716643	0.680531	0.68429	0.722344	0.748845	0.687307	0.490643	0.464834	0.584739	0.582593	0.613265	0.670643	0.571392	0.605049	0.587402	0.612823	0.542017	0.57508	0.668309	0.589298	0.569257	0.574919	0.513785	0.563364	0.499266	0.515677	0.70328	0.748971	0.759745	0.613743	0.685451	0.607379	0.641154	0.597177
56	千柏鼻炎胶囊	0.519382	0.611051	0.610366	0.570343	0.527885	0.555608	0.553795	0.525698	0.544282	0.47171	0.503544	0.418617	0.634511	0.555261	0.538144	0.495173	0.537885	0.561936	0.555237	0.510514	0.40494	0.363216	0.435147	0.508923	0.484501	0.56011	0.448606	0.486503	0.468392	0.507185	0.450849	0.463923	0.534724	0.470067	0.424247	0.47427	0.429652	0.4401	0.435761	0.48308	0.576076	0.547506	0.557173	0.641126	0.648307	0.560963	0.47601	0.446565
57	芩芷鼻炎糖浆	0.608741	0.707704	0.710998	0.638213	0.606096	0.589846	0.614894	0.603725	0.6141	0.490101	0.583848	0.469644	0.755858	0.632336	0.591844	0.574964	0.604832	0.665605	0.627384	0.587821	0.540641	0.439418	0.551688	0.593159	0.580525	0.658683	0.513263	0.5523	0.572352	0.579258	0.515933	0.552443	0.635936	0.584742	0.498113	0.557669	0.47634	0.543086	0.513143	0.501094	0.643708	0.644261	0.619494	0.887837	0.848667	0.783064	0.639732	0.55662
58	祛风舒筋丸	0.618831	0.654205	0.640049	0.650912	0.614628	0.618885	0.6376	0.630905	0.615256	0.540353	0.601411	0.556715	0.680187	0.630144	0.630839	0.573063	0.572203	0.672711	0.627728	0.588372	0.448053	0.447573	0.536623	0.617414	0.591696	0.632168	0.513828	0.558665	0.55412	0.55818	0.526197	0.521553	0.628873	0.56402	0.530114	0.72013	0.427725	0.488599	0.475121	0.551484	0.616918	0.674116	0.614398	0.554219	0.620607	0.553063	0.529881	0.475447
59	如意定喘片	0.639509	0.687324	0.718959	0.732713	0.665085	0.697198	0.746276	0.664535	0.637877	0.610976	0.696343	0.524119	0.701621	0.749354	0.67422	0.664614	0.65857	0.704164	0.71317	0.620721	0.459765	0.491021	0.584413	0.5616	0.580335	0.638103	0.542789	0.579238	0.537734	0.560244	0.54784	0.547268	0.646632	0.543933	0.513142	0.609069	0.458214	0.502211	0.474653	0.465576	0.659122	0.72298	0.688219	0.549255	0.642274	0.575272	0.52161	0.559784
60	痧药	0.494512	0.543882	0.540568	0.540789	0.546752	0.523896	0.564562	0.529881	0.499606	0.444964	0.511522	0.407551	0.558668	0.540739	0.522623	0.523279	0.534632	0.553405	0.538773	0.500542	0.427159	0.3332	0.433004	0.479926	0.511479	0.538531	0.383255	0.501302	0.503177	0.490022	0.575514	0.58104	0.548889	0.448919	0.503015	0.478052	0.380368	0.452246	0.378812	0.54998	0.55214	0.59511	0.572489	0.459299	0.489254	0.456378	0.425081	0.513422
61	舒筋丸	0.538497	0.583081	0.599131	0.618144	0.575464	0.586045	0.600642	0.586209	0.567744	0.512267	0.594523	0.455158	0.602738	0.606672	0.587831	0.546065	0.588243	0.600282	0.596417	0.55466	0.385557	0.444829	0.502442	0.556881	0.530895	0.591787	0.470581	0.485657	0.546249	0.523318	0.435069	0.452162	0.572075	0.539393	0.493666	0.5558	0.441783	0.478517	0.482975	0.480807	0.613083	0.629482	0.607626	0.548883	0.598511	0.536198	0.44678	0.507302
62	疏风定痛丸	0.617827	0.654859	0.632887	0.646662	0.615354	0.613591	0.637179	0.62255	0.62413	0.497743	0.603025	0.542059	0.659147	0.630481	0.626109	0.569283	0.607547	0.651565	0.628769	0.600699	0.446031	0.452592	0.513731	0.605023	0.588796	0.63062	0.503643	0.54551	0.558621	0.577204	0.524426	0.524126	0.618442	0.581644	0.523092	0.700857	0.447325	0.507151	0.497856	0.575522	0.636564	0.657773	0.627533	0.571474	0.617269	0.537086	0.520501	0.454377
63	疏风活络丸	0.617883	0.641373	0.631808	0.630749	0.619008	0.607394	0.626816	0.607394	0.573878	0.511054	0.566647	0.515309	0.653832	0.620509	0.604567	0.551509	0.579527	0.638625	0.620323	0.594437	0.427466	0.446708	0.502818	0.570005	0.591495	0.604395	0.481974	0.541093	0.555588	0.545681	0.500442	0.5441	0.609176	0.563715	0.529986	0.666033	0.432158	0.490341	0.487998	0.558527	0.594048	0.641759	0.607043	0.551715	0.598275	0.518154	0.484537	0.475082
64	小儿解热丸	0.62408	0.688287	0.690222	0.691655	0.602576	0.633173	0.662515	0.608201	0.609551	0.583919	0.623628	0.444104	0.675582	0.644181	0.625918	0.559839	0.591979	0.665558	0.653446	0.604599	0.445608	0.394715	0.523203	0.558847	0.612399	0.585763	0.495213	0.568982	0.504011	0.536183	0.585451	0.540067	0.628389	0.514048	0.531322	0.52379	0.456528	0.478469	0.42585	0.484831	0.650443	0.671238	0.663478	0.559806	0.588255	0.554514	0.483233	0.519866
65	洋参保肺丸	0.576326	0.606748	0.682272	0.719295	0.629069	0.616403	0.706813	0.699687	0.58485	0.534812	0.600206	0.454058	0.642656	0.62774	0.625984	0.533233	0.59008	0.640824	0.654329	0.615563	0.478729	0.46841	0.47332	0.511878	0.482721	0.574362	0.490082	0.550119	0.513284	0.524932	0.496845	0.509757	0.603322	0.489944	0.549613	0.548773	0.477891	0.467634	0.506236	0.426712	0.617595	0.655522	0.625199	0.551608	0.591568	0.510492	0.517681	0.49791
66	腰痛宁胶囊	0.617013	0.61893	0.61726	0.641828	0.607965	0.592441	0.614984	0.624458	0.591641	0.509099	0.589171	0.51534	0.645093	0.616432	0.63398	0.549662	0.572902	0.633556	0.637358	0.58872	0.413467	0.418088	0.483619	0.586995	0.543073	0.598405	0.49219	0.540494	0.513324	0.543369	0.498297	0.51968	0.608845	0.561043	0.530784	0.684567	0.429292	0.505979	0.45895	0.520868	0.602512	0.641475	0.587846	0.55086	0.608431	0.53114	0.490755	0.470945
67	银黄清肺胶囊	0.689135	0.730034	0.759742	0.773998	0.719539	0.786734	0.803357	0.71069	0.70274	0.668888	0.770303	0.534731	0.753903	0.78838	0.726938	0.69257	0.721329	0.766666	0.754639	0.71981	0.511746	0.447211	0.660481	0.644716	0.641782	0.708358	0.631706	0.730945	0.615516	0.635219	0.628448	0.582607	0.707863	0.616203	0.518257	0.641387	0.55022	0.589171	0.540483	0.541577	0.742164	0.777746	0.746272	0.644353	0.702547	0.593696	0.582132	0.582487
68	正天胶囊	0.652015	0.724084	0.745571	0.731176	0.691127	0.720143	0.734872	0.653783	0.693763	0.585858	0.707188	0.555691	0.733921	0.714085	0.699224	0.658679	0.679919	0.746783	0.712492	0.650986	0.522155	0.519185	0.622905	0.665305	0.642057	0.702731	0.552515	0.6195	0.633312	0.652789	0.612129	0.575974	0.694891	0.639455	0.562117	0.655584	0.523784	0.582405	0.550153	0.575415	0.739964	0.763212	0.713782	0.66067	0.73552	0.634279	0.579125	0.639919
69	追风透骨丸	0.667331	0.720466	0.726343	0.751217	0.68135	0.731824	0.740645	0.683818	0.695277	0.630239	0.683839	0.586361	0.749706	0.718227	0.733098	0.64304	0.653733	0.745074	0.724576	0.641568	0.481697	0.497199	0.601628	0.667945	0.630387	0.703973	0.545962	0.612867	0.608901	0.613749	0.595006	0.566632	0.718373	0.604866	0.544407	0.714877	0.452315	0.515061	0.500503	0.584479	0.695613	0.772524	0.708661	0.618887	0.701499	0.61637	0.532803	0.57525
70	半夏麻黄丸	0.557668	0.611603	0.640536	0.63989	0.588251	0.552792	0.619133	0.588718	0.527803	0.506643	0.577199	0.465518	0.628164	0.597834	0.588211	0.525226	0.548547	0.618203	0.586697	0.610717	0.467201	0.445874	0.516102	0.523414	0.648956	0.549161	0.513782	0.525739	0.484442	0.526426	0.456225	0.49352	0.574765	0.50853	0.545216	0.518715	0.476375	0.508322	0.478535	0.473825	0.606881	0.602497	0.579156	0.574481	0.575638	0.548912	0.495337	0.45855
71	文蛤汤	0.699593	0.720481	0.770007	0.722672	0.699204	0.692565	0.741217	0.678877	0.674472	0.609051	0.667526	0.446106	0.741327	0.740502	0.693193	0.648422	0.707588	0.715286	0.696197	0.730643	0.522917	0.518264	0.682335	0.675304	0.659098	0.672147	0.635451	0.622317	0.57847	0.614051	0.52166	0.633989	0.665032	0.60229	0.511923	0.605923	0.595898	0.566288	0.593395	0.544536	0.744223	0.71138	0.688503	0.654664	0.682358	0.604214	0.602509	0.557264
72	小续命汤	0.518706	0.557972	0.558722	0.51622	0.479756	0.507048	0.511897	0.488451	0.445744	0.429552	0.457079	0.346829	0.553322	0.480883	0.464016	0.400094	0.457551	0.544548	0.494407	0.471814	0.38141	0.366051	0.434525	0.416376	0.469848	0.448285	0.404622	0.412511	0.368879	0.413228	0.504207	0.433176	0.481742	0.378375	0.421167	0.387437	0.345994	0.410102	0.397574	0.420213	0.475931	0.499706	0.501181	0.481342	0.486255	0.420234	0.403834	0.397346
73	华盖散	0.642842	0.71851	0.761153	0.719725	0.648239	0.664061	0.698286	0.658425	0.596971	0.577568	0.662045	0.490732	0.751896	0.682414	0.651227	0.60665	0.623276	0.662363	0.695714	0.613729	0.483365	0.477275	0.508061	0.6265	0.63468	0.678918	0.528875	0.57634	0.569614	0.597953	0.533257	0.567681	0.670231	0.597483	0.586725	0.570118	0.515127	0.528663	0.510009	0.480764	0.65414	0.67517	0.66826	0.638779	0.686746	0.615299	0.577757	0.553633
74	牡蛎汤	0.538816	0.567245	0.525967	0.522201	0.578365	0.52167	0.514988	0.542199	0.506929	0.426614	0.494302	0.418944	0.583726	0.520717	0.540673	0.495102	0.536742	0.582396	0.555426	0.516868	0.435499	0.343445	0.413342	0.476611	0.498194	0.584581	0.471668	0.480688	0.465572	0.5825	0.394933	0.483473	0.547759	0.470791	0.468195	0.509942	0.427045	0.499833	0.408045	0.500111	0.487823	0.527883	0.526806	0.502064	0.509344	0.429277	0.47767	0.405256
75	续命汤	0.510491	0.524908	0.526505	0.5259	0.47794	0.529125	0.49631	0.488589	0.502157	0.4469	0.503524	0.436464	0.537588	0.486645	0.500446	0.443277	0.461504	0.567955	0.521726	0.439788	0.4017	0.332834	0.418443	0.469386	0.42677	0.485035	0.376096	0.464135	0.445681	0.457328	0.453122	0.393991	0.519886	0.453433	0.390251	0.489311	0.410827	0.452734	0.424878	0.48144	0.52087	0.537485	0.486494	0.509442	0.511145	0.395064	0.40912	0.395608
76	三黄汤	0.56352	0.593275	0.621997	0.599337	0.60679	0.579824	0.598627	0.569112	0.565816	0.478796	0.577463	0.487565	0.617653	0.626205	0.591246	0.502469	0.567348	0.596583	0.590852	0.534337	0.459017	0.43731	0.485633	0.538085	0.563758	0.597781	0.495887	0.526201	0.568976	0.550812	0.515676	0.607511	0.628704	0.530658	0.501005	0.593578	0.425897	0.49286	0.486805	0.493616	0.62278	0.657026	0.61399	0.529309	0.562967	0.457124	0.528702	0.44818
77	牡蛎散	0.515905	0.577192	0.563505	0.531037	0.503804	0.487683	0.499627	0.597991	0.502005	0.409192	0.491381	0.362249	0.566728	0.593573	0.469788	0.439445	0.502874	0.565884	0.514772	0.515533	0.449703	0.398567	0.450484	0.538328	0.545648	0.510996	0.530371	0.507656	0.615347	0.485061	0.419511	0.510917	0.507884	0.481738	0.482829	0.483794	0.47108	0.454546	0.454706	0.515423	0.603467	0.568959	0.527046	0.542119	0.534256	0.452102	0.487934	0.371853
78	五虎汤	0.688469	0.693919	0.722266	0.724513	0.677095	0.702985	0.768962	0.726993	0.651246	0.616115	0.696511	0.499897	0.691583	0.767784	0.721514	0.668725	0.714782	0.723752	0.72809	0.871103	0.511377	0.498028	0.587153	0.611252	0.592472	0.689068	0.748608	0.532055	0.548215	0.594339	0.478243	0.612927	0.654561	0.584341	0.541065	0.581905	0.488102	0.549625	0.50101	0.464954	0.70445	0.757725	0.710668	0.550707	0.633315	0.593398	0.522329	0.553912
79	阳和汤	0.535553	0.575356	0.547518	0.554978	0.516904	0.496754	0.521841	0.53649	0.479366	0.389434	0.471734	0.430176	0.534997	0.499493	0.494738	0.493096	0.48224	0.566961	0.550524	0.53524	0.43954	0.371073	0.439423	0.470196	0.506816	0.502093	0.418243	0.50281	0.47102	0.475017	0.387258	0.447111	0.489947	0.477193	0.451945	0.453273	0.452218	0.475848	0.407651	0.465312	0.530511	0.554625	0.507052	0.524252	0.549948	0.510042	0.444211	0.41562
80	金沸草散	0.628716	0.697379	0.720728	0.710386	0.675597	0.685103	0.67422	0.63081	0.625436	0.574557	0.638792	0.432482	0.752211	0.674201	0.644107	0.639264	0.652842	0.699785	0.670676	0.612852	0.483051	0.486351	0.548833	0.58588	0.592145	0.653656	0.536989	0.527946	0.591311	0.606799	0.494916	0.546622	0.65151	0.553467	0.480218	0.552454	0.473256	0.51641	0.481883	0.479663	0.662821	0.688743	0.670464	0.626551	0.659093	0.595959	0.55401	0.545611
81	防风通圣散	0.521114	0.539258	0.617548	0.596231	0.57293	0.547216	0.598491	0.566609	0.507225	0.498662	0.581432	0.373688	0.593796	0.580591	0.535638	0.531924	0.573419	0.58256	0.562809	0.54323	0.478493	0.393729	0.444968	0.451382	0.487735	0.541355	0.445195	0.493873	0.454372	0.519244	0.490696	0.463835	0.513727	0.478811	0.516791	0.445852	0.489499	0.480409	0.456095	0.402831	0.638877	0.582703	0.590519	0.560569	0.571364	0.505607	0.510004	0.691277
82	双解散	0.558524	0.587363	0.604412	0.616663	0.579144	0.618169	0.633694	0.5893	0.559753	0.558258	0.602009	0.385369	0.622031	0.570518	0.630516	0.570093	0.565853	0.625119	0.631884	0.533185	0.423248	0.415556	0.515917	0.503451	0.500681	0.581722	0.446618	0.491704	0.453612	0.524612	0.496399	0.470733	0.581841	0.507457	0.509267	0.519008	0.384044	0.439824	0.434677	0.414765	0.596998	0.646706	0.595835	0.54879	0.604152	0.510204	0.534149	0.615564
83	定喘汤	0.703455	0.735077	0.799056	0.790666	0.7477	0.821691	0.828886	0.699297	0.697368	0.647106	0.870113	0.531572	0.78424	0.816038	0.748493	0.801315	0.767667	0.759015	0.798217	0.729168	0.515015	0.52674	0.632912	0.635582	0.634338	0.736809	0.630476	0.625728	0.642652	0.652796	0.543513	0.637796	0.725674	0.633213	0.572262	0.63103	0.513562	0.577163	0.542291	0.512662	0.800384	0.780987	0.759887	0.628271	0.688791	0.608698	0.580044	0.58577
84	三黄石膏汤	0.579857	0.598196	0.609215	0.619545	0.570932	0.571346	0.615367	0.601292	0.506174	0.496359	0.554795	0.419245	0.603897	0.585261	0.552762	0.551892	0.618599	0.618011	0.590581	0.589551	0.459725	0.425639	0.531313	0.480767	0.519844	0.531722	0.50642	0.485602	0.450883	0.51641	0.445524	0.634261	0.565772	0.487874	0.482086	0.446994	0.42436	0.479016	0.418866	0.417125	0.617918	0.634123	0.637803	0.538687	0.563695	0.492349	0.502927	0.466282
85	防风汤	0.689768	0.761681	0.715383	0.709136	0.705729	0.662611	0.706871	0.654122	0.650129	0.600263	0.650755	0.511869	0.76953	0.712864	0.695959	0.619157	0.660997	0.732158	0.674281	0.639553	0.516563	0.526578	0.646858	0.737384	0.675288	0.711586	0.559658	0.59736	0.614715	0.630892	0.57272	0.643417	0.725777	0.649011	0.562503	0.74514	0.496706	0.581143	0.491309	0.610485	0.689994	0.733586	0.664135	0.656721	0.713853	0.60171	0.562476	0.554959
86	半夏汤	0.482504	0.516648	0.59387	0.587588	0.524087	0.507868	0.581062	0.534951	0.509641	0.394165	0.528859	0.451001	0.564139	0.525762	0.483372	0.493311	0.487373	0.542924	0.544751	0.554402	0.431433	0.398844	0.427316	0.463615	0.447841	0.478077	0.45537	0.491268	0.439713	0.41048	0.429382	0.444972	0.487426	0.412896	0.518669	0.495357	0.463471	0.457767	0.481191	0.444093	0.571995	0.579701	0.506486	0.502748	0.510238	0.432829	0.427888	0.442245
87	钩藤饮	0.510315	0.564066	0.57769	0.568549	0.569638	0.569493	0.566484	0.544285	0.56767	0.481461	0.549804	0.433231	0.581198	0.545563	0.595966	0.49656	0.540377	0.579615	0.557604	0.51122	0.388291	0.340639	0.466508	0.536848	0.541891	0.552033	0.404335	0.548084	0.497252	0.528172	0.556567	0.467578	0.588393	0.487234	0.540788	0.512082	0.475543	0.458229	0.475538	0.489795	0.534983	0.585421	0.566311	0.480949	0.521589	0.453503	0.4322	0.522114
[truncated: 39 more columns]

## Sheet: Jaccard coefficient
序号	index	三拗片	表实感冒颗粒	风寒咳嗽颗粒	复方川贝精片	急支糖浆	金贝痰咳清颗粒	咳喘宁口服液	克咳片	苦甘颗粒	清肺消炎丸	射麻口服液	苏黄止咳胶囊	通宣理肺丸	小儿肺热咳喘口服液	小儿咳喘灵口服液	小儿清肺化痰口服液	小儿清热止咳合剂	小青龙颗粒	镇咳宁颗粒	止嗽定喘口服液	小青龙汤	桂枝麻黄各半汤	桂枝二越婢一汤	葛根汤	葛根加半夏汤	麻黄汤	麻黄杏仁甘草石膏汤	麻黄连轺赤小豆汤	麻黄细辛附子汤	麻黄附子甘草汤	麻黄升麻汤	大青龙汤	麻黄加术汤	麻黄杏仁薏苡甘草汤	桂枝芍药知母汤	乌头汤	越婢加术汤	麻黄附子汤	甘草麻黄汤	桂枝去芍药加麻黄细辛附子汤	厚朴麻黄汤	小青龙加石膏汤	宝咳宁颗粒	鼻炎康片	鼻炎片	鼻渊通窍颗粒	柴连口服液	防风通圣颗粒
1	三拗片	1	0.368421	0.352941	0.266667	0.176471	0.3125	0.357143	0.307692	0.277778	0.25	0.210526	0.117647	0.181818	0.238095	0.363636	0.25	0.277778	0.294118	0.4	0.416667	0.208333	0.285714	0.2	0.1875	0.166667	0.214286	0.307692	0.235294	0.0769231	0.166667	0.0869565	0.235294	0.230769	0.3	0.157895	0.153846	0.2	0.166667	0.181818	0.166667	0.15	0.1875	0.192308	0.0526316	0.0869565	0.0833333	0.111111	0.0645161
2	表实感冒颗粒	0.368421	1	0.296296	0.24	0.185185	0.222222	0.24	0.208333	0.25	0.142857	0.129032	0.107143	0.407407	0.225806	0.173913	0.142857	0.25	0.36	0.238095	0.208333	0.28125	0.304348	0.25	0.347826	0.375	0.318182	0.16	0.269231	0.130435	0.238095	0.0882353	0.32	0.333333	0.190476	0.172414	0.08	0.111111	0.130435	0.0869565	0.178571	0.09375	0.148148	0.264706	0.103448	0.233333	0.151515	0.185185	0.153846
3	风寒咳嗽颗粒	0.352941	0.296296	1	0.473684	0.16	0.304348	0.333333	0.238095	0.28	0.208333	0.333333	0.166667	0.346154	0.206897	0.2	0.208333	0.230769	0.291667	0.352941	0.368421	0.266667	0.173913	0.125	0.166667	0.2	0.238095	0.238095	0.153846	0.0454545	0.0952381	0.0625	0.153846	0.136364	0.157895	0.107143	0.0909091	0.125	0.15	0.157895	0.111111	0.28	0.272727	0.290323	0.115385	0.172414	0.129032	0.16	0.0769231
4	复方川贝精片	0.266667	0.24	0.473684	1	0.190476	0.3	0.411765	0.294118	0.272727	0.190476	0.272727	0.142857	0.24	0.192308	0.176471	0.190476	0.217391	0.35	0.461538	0.375	0.307692	0.0952381	0.0952381	0.0909091	0.130435	0.157895	0.222222	0.0833333	0.0555556	0.117647	0.0714286	0.0833333	0.105263	0.125	0.08	0.111111	0.0952381	0.1875	0.2	0.0833333	0.272727	0.333333	0.241379	0.0416667	0.153846	0.0689655	0.136364	0.0857143
5	急支糖浆	0.176471	0.185185	0.16	0.190476	1	0.173913	0.190476	0.15	0.208333	0.0833333	0.115385	0.136364	0.28	0.230769	0.166667	0.130435	0.26087	0.217391	0.176471	0.210526	0.206897	0.2	0.2	0.136364	0.173913	0.210526	0.15	0.173913	0.176471	0.25	0.0689655	0.173913	0.222222	0.1875	0.0769231	0.105263	0.0909091	0.176471	0.117647	0.125	0.115385	0.136364	0.233333	0.0833333	0.107143	0.103448	0.181818	0.114286
6	金贝痰咳清颗粒	0.3125	0.222222	0.304348	0.3	0.173913	1	0.444444	0.333333	0.428571	0.285714	0.363636	0.130435	0.222222	0.32	0.294118	0.285714	0.304348	0.208333	0.5	0.333333	0.16129	0.136364	0.0869565	0.0833333	0.0769231	0.2	0.263158	0.12	0.05	0.105263	0.0666667	0.12	0.15	0.176471	0.0740741	0.1	0.0869565	0.166667	0.176471	0.0769231	0.153846	0.181818	0.310345	0.0384615	0.103448	0.0645161	0.125	0.111111
7	咳喘宁口服液	0.357143	0.24	0.333333	0.411765	0.190476	0.444444	1	0.571429	0.333333	0.388889	0.4	0.0909091	0.192308	0.347826	0.333333	0.315789	0.4	0.227273	0.461538	0.571429	0.214286	0.15	0.15	0.0909091	0.0833333	0.222222	0.375	0.130435	0.0555556	0.117647	0.111111	0.181818	0.166667	0.2	0.08	0.111111	0.15	0.1875	0.2	0.0833333	0.272727	0.263158	0.241379	0.0416667	0.111111	0.0689655	0.136364	0.117647
8	克咳片	0.307692	0.208333	0.238095	0.294118	0.15	0.333333	0.571429	1	0.3	0.277778	0.3	0.1	0.208333	0.26087	0.384615	0.277778	0.3	0.190476	0.416667	0.428571	0.142857	0.166667	0.166667	0.1	0.0909091	0.25	0.428571	0.142857	0.0625	0.133333	0.12	0.2	0.1875	0.230769	0.136364	0.125	0.166667	0.214286	0.230769	0.0909091	0.238095	0.294118	0.214286	0.0454545	0.12	0.0740741	0.15	0.125
9	苦甘颗粒	0.277778	0.25	0.28	0.272727	0.208333	0.428571	0.333333	0.3	1	0.208333	0.230769	0.12	0.296296	0.346154	0.263158	0.26087	0.391304	0.24	0.352941	0.3	0.1875	0.173913	0.125	0.217391	0.153846	0.3	0.238095	0.153846	0.0952381	0.15	0.0967742	0.153846	0.190476	0.222222	0.0689655	0.0909091	0.08	0.15	0.157895	0.0714286	0.142857	0.166667	0.428571	0.208333	0.172414	0.206897	0.208333	0.2
10	清肺消炎丸	0.25	0.142857	0.208333	0.190476	0.0833333	0.285714	0.388889	0.277778	0.208333	1	0.318182	0.190476	0.103448	0.28	0.235294	0.368421	0.318182	0.166667	0.25	0.352941	0.129032	0.0909091	0.0909091	0.0416667	0.0384615	0.15	0.277778	0.08	0.0526316	0.0526316	0.0689655	0.125	0.1	0.117647	0.037037	0.05	0.0909091	0.111111	0.117647	0.0384615	0.208333	0.190476	0.193548	0.04	0.0333333	0.0322581	0.0833333	0.0540541
11	射麻口服液	0.210526	0.129032	0.333333	0.272727	0.115385	0.363636	0.4	0.3	0.230769	0.318182	1	0.12	0.129032	0.296296	0.2	0.380952	0.333333	0.192308	0.277778	0.368421	0.1875	0.08	0.08	0.037037	0.0344828	0.130435	0.238095	0.0714286	0.0454545	0.0454545	0.0967742	0.111111	0.0869565	0.1	0.0333333	0.0434783	0.08	0.0952381	0.1	0.0344828	0.333333	0.217391	0.176471	0.0740741	0.0625	0.0606061	0.0740741	0.0769231
12	苏黄止咳胶囊	0.117647	0.107143	0.166667	0.142857	0.136364	0.130435	0.0909091	0.1	0.12	0.190476	0.12	1	0.148148	0.0689655	0.111111	0.190476	0.0769231	0.125	0.117647	0.1	0.0967742	0.0454545	0.0454545	0.0434783	0.04	0.047619	0.1	0.04	0.0555556	0.0555556	0.0344828	0.04	0.05	0.0588235	0.0384615	0.0526316	0.0454545	0.0555556	0.0588235	0.04	0.12	0.142857	0.125	0.0416667	0.0714286	0.0333333	0.0869565	0.027027
13	通宣理肺丸	0.181818	0.407407	0.346154	0.24	0.28	0.222222	0.192308	0.208333	0.296296	0.103448	0.129032	0.148148	1	0.225806	0.173913	0.185185	0.25	0.259259	0.181818	0.16	0.205882	0.2	0.153846	0.192308	0.269231	0.318182	0.16	0.222222	0.130435	0.238095	0.121212	0.222222	0.272727	0.190476	0.0967742	0.125	0.0714286	0.130435	0.0869565	0.137931	0.129032	0.148148	0.387097	0.230769	0.233333	0.266667	0.28	0.184211
14	小儿肺热咳喘口服液	0.238095	0.225806	0.206897	0.192308	0.230769	0.32	0.347826	0.26087	0.346154	0.28	0.296296	0.0689655	0.225806	1	0.35	0.28	0.590909	0.259259	0.238095	0.380952	0.205882	0.2	0.25	0.107143	0.137931	0.26087	0.380952	0.222222	0.130435	0.181818	0.15625	0.222222	0.217391	0.190476	0.0967742	0.08	0.153846	0.181818	0.136364	0.1	0.206897	0.192308	0.228571	0.103448	0.15625	0.151515	0.185185	0.184211
15	小儿咳喘灵口服液	0.363636	0.173913	0.2	0.176471	0.166667	0.294118	0.333333	0.384615	0.263158	0.235294	0.2	0.111111	0.173913	0.35	1	0.235294	0.333333	0.15	0.25	0.384615	0.111111	0.1875	0.1875	0.111111	0.1	0.2	0.384615	0.157895	0.0714286	0.153846	0.130435	0.222222	0.214286	0.272727	0.0952381	0.142857	0.1875	0.153846	0.166667	0.1	0.2	0.25	0.142857	0.05	0.0833333	0.08	0.105263	0.0967742
16	小儿清肺化痰口服液	0.25	0.142857	0.208333	0.190476	0.130435	0.285714	0.315789	0.277778	0.26087	0.368421	0.380952	0.190476	0.185185	0.28	0.235294	1	0.380952	0.166667	0.25	0.352941	0.129032	0.0909091	0.0909091	0.0416667	0.0384615	0.15	0.277778	0.08	0.0526316	0.0526316	0.107143	0.125	0.1	0.117647	0.037037	0.05	0.0909091	0.111111	0.117647	0.0384615	0.26087	0.190476	0.275862	0.0833333	0.0333333	0.0666667	0.0833333	0.0833333
17	小儿清热止咳合剂	0.277778	0.25	0.230769	0.217391	0.26087	0.304348	0.4	0.3	0.391304	0.318182	0.333333	0.0769231	0.25	0.590909	0.333333	0.380952	1	0.291667	0.277778	0.444444	0.225806	0.227273	0.285714	0.12	0.153846	0.3	0.368421	0.2	0.15	0.210526	0.133333	0.25	0.25	0.222222	0.0689655	0.0909091	0.173913	0.210526	0.157895	0.111111	0.230769	0.217391	0.333333	0.115385	0.0967742	0.129032	0.16	0.166667
18	小青龙颗粒	0.294118	0.36	0.291667	0.35	0.217391	0.208333	0.227273	0.190476	0.24	0.166667	0.192308	0.125	0.259259	0.259259	0.15	0.166667	0.291667	1	0.294118	0.25	0.681818	0.3	0.3	0.285714	0.380952	0.388889	0.190476	0.208333	0.222222	0.294118	0.178571	0.26087	0.333333	0.166667	0.153846	0.15	0.0833333	0.222222	0.166667	0.208333	0.291667	0.588235	0.181818	0.0769231	0.178571	0.0967742	0.166667	0.138889
19	镇咳宁颗粒	0.4	0.238095	0.352941	0.461538	0.176471	0.5	0.461538	0.416667	0.352941	0.25	0.277778	0.117647	0.181818	0.238095	0.25	0.25	0.277778	0.294118	1	0.416667	0.208333	0.125	0.125	0.117647	0.105263	0.214286	0.307692	0.105263	0.0769231	0.166667	0.0869565	0.105263	0.142857	0.181818	0.1	0.153846	0.125	0.272727	0.3	0.105263	0.15	0.266667	0.24	0.0526316	0.136364	0.0833333	0.176471	0.1
20	止嗽定喘口服液	0.416667	0.208333	0.368421	0.375	0.210526	0.333333	0.571429	0.428571	0.3	0.352941	0.368421	0.1	0.16	0.380952	0.384615	0.352941	0.444444	0.25	0.416667	1	0.230769	0.166667	0.235294	0.1	0.0909091	0.25	0.666667	0.142857	0.0625	0.133333	0.12	0.2	0.1875	0.230769	0.0869565	0.125	0.235294	0.214286	0.230769	0.0909091	0.368421	0.294118	0.214286	0.0454545	0.0769231	0.0740741	0.0952381	0.0909091
21	小青龙汤	0.208333	0.28125	0.266667	0.307692	0.206897	0.16129	0.214286	0.142857	0.1875	0.129032	0.1875	0.0967742	0.205882	0.205882	0.111111	0.129032	0.225806	0.681818	0.208333	0.230769	1	0.222222	0.222222	0.214286	0.285714	0.28	0.142857	0.16129	0.16	0.208333	0.142857	0.241379	0.24	0.12	0.121212	0.111111	0.0645161	0.16	0.12	0.16129	0.266667	0.416667	0.15	0.0606061	0.142857	0.0789474	0.129032	0.116279
22	桂枝麻黄各半汤	0.285714	0.304348	0.173913	0.0952381	0.2	0.136364	0.15	0.166667	0.173913	0.0909091	0.08	0.0454545	0.2	0.2	0.1875	0.0909091	0.227273	0.3	0.125	0.166667	0.222222	1	0.571429	0.4375	0.470588	0.4	0.166667	0.388889	0.2	0.285714	0.16	0.470588	0.428571	0.307692	0.238095	0.1875	0.222222	0.2	0.133333	0.315789	0.08	0.210526	0.129032	0.0909091	0.115385	0.111111	0.142857	0.15625
23	桂枝二越婢一汤	0.2	0.25	0.125	0.0952381	0.2	0.0869565	0.15	0.166667	0.125	0.0909091	0.08	0.0454545	0.153846	0.25	0.1875	0.0909091	0.285714	0.3	0.125	0.235294	0.222222	0.571429	1	0.4375	0.470588	0.3125	0.235294	0.315789	0.2	0.285714	0.208333	0.470588	0.333333	0.214286	0.238095	0.1875	0.375	0.2	0.133333	0.315789	0.125	0.277778	0.09375	0.0909091	0.115385	0.111111	0.142857	0.193548
24	葛根汤	0.1875	0.347826	0.166667	0.0909091	0.136364	0.0833333	0.0909091	0.1	0.217391	0.0416667	0.037037	0.0434783	0.192308	0.107143	0.111111	0.0416667	0.12	0.285714	0.117647	0.1	0.214286	0.4375	0.4375	1	0.733333	0.375	0.1	0.3	0.117647	0.266667	0.153846	0.368421	0.3125	0.2	0.227273	0.176471	0.210526	0.117647	0.125	0.238095	0.037037	0.2	0.125	0.136364	0.153846	0.148148	0.136364	0.151515
25	葛根加半夏汤	0.166667	0.375	0.2	0.130435	0.173913	0.0769231	0.0833333	0.0909091	0.153846	0.0384615	0.0344828	0.04	0.269231	0.137931	0.1	0.0384615	0.153846	0.380952	0.105263	0.0909091	0.285714	0.470588	0.470588	0.733333	1	0.411765	0.0909091	0.333333	0.166667	0.3125	0.142857	0.4	0.352941	0.176471	0.26087	0.157895	0.190476	0.166667	0.111111	0.272727	0.0714286	0.238095	0.117647	0.125	0.142857	0.137931	0.173913	0.176471
26	麻黄汤	0.214286	0.318182	0.238095	0.157895	0.210526	0.2	0.222222	0.25	0.3	0.15	0.130435	0.047619	0.318182	0.26087	0.2	0.15	0.3	0.388889	0.214286	0.25	0.28	0.4	0.3125	0.375	0.411765	1	0.25	0.333333	0.307692	0.545455	0.12	0.5	0.727273	0.454545	0.136364	0.125	0.105263	0.307692	0.230769	0.2	0.130435	0.222222	0.214286	0.15	0.166667	0.16	0.210526	0.16129
27	麻黄杏仁甘草石膏汤	0.307692	0.16	0.238095	0.222222	0.15	0.263158	0.375	0.428571	0.238095	0.277778	0.238095	0.1	0.16	0.380952	0.384615	0.277778	0.368421	0.190476	0.307692	0.666667	0.142857	0.166667	0.235294	0.1	0.0909091	0.25	1	0.142857	0.0625	0.133333	0.12	0.2	0.1875	0.230769	0.0869565	0.125	0.235294	0.214286	0.230769	0.0909091	0.3	0.294118	0.172414	0.0454545	0.0769231	0.0740741	0.0952381	0.0909091
28	麻黄连轺赤小豆汤	0.235294	0.269231	0.153846	0.0833333	0.173913	0.12	0.130435	0.142857	0.153846	0.08	0.0714286	0.04	0.222222	0.222222	0.157895	0.08	0.2	0.208333	0.105263	0.142857	0.16129	0.388889	0.315789	0.3	0.333333	0.333333	0.142857	1	0.166667	0.3125	0.0666667	0.4	0.352941	0.25	0.115385	0.1	0.315789	0.166667	0.176471	0.217391	0.0714286	0.0833333	0.117647	0.08	0.142857	0.137931	0.173913	0.142857
29	麻黄细辛附子汤	0.0769231	0.130435	0.0454545	0.0555556	0.176471	0.05	0.0555556	0.0625	0.0952381	0.0526316	0.0454545	0.0555556	0.130435	0.130435	0.0714286	0.0526316	0.15	0.222222	0.0769231	0.0625	0.16	0.2	0.2	0.117647	0.166667	0.307692	0.0625	0.166667	1	0.555556	0.0416667	0.235294	0.333333	0.3	0.1	0.0714286	0.0588235	0.272727	0.0833333	0.235294	0.0952381	0.117647	0.0689655	0.111111	0.136364	0.0833333	0.176471	0.1
30	麻黄附子甘草汤	0.166667	0.238095	0.0952381	0.117647	0.25	0.105263	0.117647	0.133333	0.15	0.0526316	0.0454545	0.0555556	0.238095	0.181818	0.153846	0.0526316	0.210526	0.294118	0.166667	0.133333	0.208333	0.285714	0.285714	0.266667	0.3125	0.545455	0.133333	0.3125	0.555556	1	0.0869565	0.4	0.6	0.444444	0.157895	0.153846	0.125	0.4	0.181818	0.235294	0.0454545	0.117647	0.107143	0.111111	0.136364	0.130435	0.176471	0.137931
31	麻黄升麻汤	0.0869565	0.0882353	0.0625	0.0714286	0.0689655	0.0666667	0.111111	0.12	0.0967742	0.0689655	0.0967742	0.0344828	0.121212	0.15625	0.130435	0.107143	0.133333	0.178571	0.0869565	0.12	0.142857	0.16	0.208333	0.153846	0.142857	0.12	0.12	0.0666667	0.0416667	0.0869565	1	0.142857	0.173913	0.0909091	0.222222	0.130435	0.16	0.0869565	0.0909091	0.142857	0.133333	0.25	0.0769231	0.107143	0.0909091	0.121212	0.0333333	0.189189
32	大青龙汤	0.235294	0.32	0.153846	0.0833333	0.173913	0.12	0.181818	0.2	0.153846	0.125	0.111111	0.04	0.222222	0.222222	0.222222	0.125	0.25	0.26087	0.105263	0.2	0.241379	0.470588	0.470588	0.368421	0.4	0.5	0.2	0.4	0.235294	0.4	0.142857	1	0.533333	0.333333	0.16	0.1	0.25	0.166667	0.111111	0.272727	0.153846	0.238095	0.151515	0.08	0.103448	0.1	0.125	0.142857
33	麻黄加术汤	0.230769	0.333333	0.136364	0.105263	0.222222	0.15	0.166667	0.1875	0.190476	0.1	0.0869565	0.05	0.272727	0.217391	0.214286	0.1	0.25	0.333333	0.142857	0.1875	0.24	0.428571	0.333333	0.3125	0.352941	0.727273	0.1875	0.352941	0.333333	0.6	0.173913	0.533333	1	0.5	0.2	0.133333	0.176471	0.230769	0.153846	0.210526	0.0869565	0.166667	0.137931	0.1	0.125	0.12	0.157895	0.166667
34	麻黄杏仁薏苡甘草汤	0.3	0.190476	0.157895	0.125	0.1875	0.176471	0.2	0.230769	0.222222	0.117647	0.1	0.0588235	0.190476	0.190476	0.272727	0.117647	0.222222	0.166667	0.181818	0.230769	0.12	0.307692	0.214286	0.2	0.176471	0.454545	0.230769	0.25	0.3	0.444444	0.0909091	0.333333	0.5	1	0.105263	0.166667	0.133333	0.181818	0.2	0.111111	0.1	0.125	0.153846	0.117647	0.142857	0.136364	0.117647	0.103448
35	桂枝芍药知母汤	0.157895	0.172414	0.107143	0.08	0.0769231	0.0740741	0.08	0.136364	0.0689655	0.037037	0.0333333	0.0384615	0.0967742	0.0967742	0.0952381	0.037037	0.0689655	0.153846	0.1	0.0869565	0.121212	0.238095	0.238095	0.227273	0.26087	0.136364	0.0869565	0.115385	0.1	0.157895	0.222222	0.16	0.2	0.105263	1	0.210526	0.181818	0.157895	0.105263	0.26087	0.0333333	0.173913	0.0540541	0.037037	0.137931	0.0625	0.037037	0.138889
36	乌头汤	0.153846	0.08	0.0909091	0.111111	0.105263	0.1	0.111111	0.125	0.0909091	0.05	0.0434783	0.0526316	0.125	0.08	0.142857	0.05	0.0909091	0.15	0.153846	0.125	0.111111	0.1875	0.1875	0.176471	0.157895	0.125	0.125	0.1	0.0714286	0.153846	0.130435	0.1	0.133333	0.166667	0.210526	1	0.117647	0.153846	0.166667	0.157895	0.0434783	0.176471	0.0666667	0.05	0.0833333	0.08	0.05	0.0967742
37	越婢加术汤	0.2	0.111111	0.125	0.0952381	0.0909091	0.0869565	0.15	0.166667	0.08	0.0909091	0.08	0.0454545	0.0714286	0.153846	0.1875	0.0909091	0.173913	0.0833333	0.125	0.235294	0.0645161	0.222222	0.375	0.210526	0.190476	0.105263	0.235294	0.315789	0.0588235	0.125	0.16	0.25	0.176471	0.133333	0.181818	0.117647	1	0.2	0.307692	0.190476	0.125	0.15	0.0606061	0.0434783	0.0740741	0.0714286	0.0434783	0.121212
38	麻黄附子汤	0.166667	0.130435	0.15	0.1875	0.176471	0.166667	0.1875	0.214286	0.15	0.111111	0.0952381	0.0555556	0.130435	0.181818	0.153846	0.111111	0.210526	0.222222	0.272727	0.214286	0.16	0.2	0.2	0.117647	0.166667	0.307692	0.214286	0.166667	0.272727	0.4	0.0869565	0.166667	0.230769	0.181818	0.157895	0.153846	0.2	1	0.3	0.3125	0.0952381	0.1875	0.107143	0.0526316	0.0869565	0.0833333	0.111111	0.1
39	甘草麻黄汤	0.181818	0.0869565	0.157895	0.2	0.117647	0.176471	0.2	0.230769	0.157895	0.117647	0.1	0.0588235	0.0869565	0.136364	0.166667	0.117647	0.157895	0.166667	0.3	0.230769	0.12	0.133333	0.133333	0.125	0.111111	0.230769	0.230769	0.176471	0.0833333	0.181818	0.0909091	0.111111	0.153846	0.2	0.105263	0.166667	0.307692	0.3	1	0.111111	0.1	0.2	0.111111	0.0555556	0.0909091	0.0869565	0.0555556	0.0666667
40	桂枝去芍药加麻黄细辛附子汤	0.166667	0.178571	0.111111	0.0833333	0.125	0.0769231	0.0833333	0.0909091	0.0714286	0.0384615	0.0344828	0.04	0.137931	0.1	0.1	0.0384615	0.111111	0.208333	0.105263	0.0909091	0.16129	0.315789	0.315789	0.238095	0.272727	0.2	0.0909091	0.217391	0.235294	0.235294	0.142857	0.272727	0.210526	0.111111	0.26087	0.157895	0.190476	0.3125	0.111111	1	0.0714286	0.181818	0.0555556	0.0384615	0.103448	0.0645161	0.08	0.0810811
41	厚朴麻黄汤	0.15	0.09375	0.28	0.272727	0.115385	0.153846	0.272727	0.238095	0.142857	0.208333	0.333333	0.12	0.129032	0.206897	0.2	0.26087	0.230769	0.291667	0.15	0.368421	0.266667	0.08	0.125	0.037037	0.0714286	0.130435	0.3	0.0714286	0.0952381	0.0454545	0.133333	0.153846	0.0869565	0.1	0.0333333	0.0434783	0.125	0.0952381	0.1	0.0714286	1	0.473684	0.142857	0.0357143	0.0967742	0.0294118	0.0740741	0.05
42	小青龙加石膏汤	0.1875	0.148148	0.272727	0.333333	0.136364	0.181818	0.263158	0.294118	0.166667	0.190476	0.217391	0.142857	0.148148	0.192308	0.25	0.190476	0.217391	0.588235	0.266667	0.294118	0.416667	0.210526	0.277778	0.2	0.238095	0.222222	0.294118	0.0833333	0.117647	0.117647	0.25	0.238095	0.166667	0.125	0.173913	0.176471	0.15	0.1875	0.2	0.181818	0.473684	1	0.16129	0.0416667	0.153846	0.0689655	0.0869565	0.117647
43	宝咳宁颗粒	0.192308	0.264706	0.290323	0.241379	0.233333	0.310345	0.241379	0.214286	0.428571	0.193548	0.176471	0.125	0.387097	0.228571	0.142857	0.275862	0.333333	0.181818	0.24	0.214286	0.15	0.129032	0.09375	0.125	0.117647	0.214286	0.172414	0.117647	0.0689655	0.107143	0.0769231	0.151515	0.137931	0.153846	0.0540541	0.0666667	0.0606061	0.107143	0.111111	0.0555556	0.142857	0.16129	1	0.121212	0.135135	0.162162	0.15625	0.136364
44	鼻炎康片	0.0526316	0.103448	0.115385	0.0416667	0.0833333	0.0384615	0.0416667	0.0454545	0.208333	0.04	0.0740741	0.0416667	0.230769	0.103448	0.05	0.0833333	0.115385	0.0769231	0.0526316	0.0454545	0.0606061	0.0909091	0.0909091	0.136364	0.125	0.15	0.0454545	0.08	0.111111	0.111111	0.107143	0.08	0.1	0.117647	0.037037	0.05	0.0434783	0.0526316	0.0555556	0.0384615	0.0357143	0.0416667	0.121212	1	0.291667	0.391304	0.238095	0.181818
45	鼻炎片	0.0869565	0.233333	0.172414	0.153846	0.107143	0.103448	0.111111	0.12	0.172414	0.0333333	0.0625	0.0714286	0.233333	0.15625	0.0833333	0.0333333	0.0967742	0.178571	0.136364	0.0769231	0.142857	0.115385	0.115385	0.153846	0.142857	0.166667	0.0769231	0.142857	0.136364	0.136364	0.0909091	0.103448	0.125	0.142857	0.137931	0.0833333	0.0740741	0.0869565	0.0909091	0.103448	0.0967742	0.153846	0.135135	0.291667	1	0.423077	0.24	0.189189
46	鼻渊通窍颗粒	0.0833333	0.151515	0.129032	0.0689655	0.103448	0.0645161	0.0689655	0.0740741	0.206897	0.0322581	0.0606061	0.0333333	0.266667	0.151515	0.08	0.0666667	0.129032	0.0967742	0.0833333	0.0740741	0.0789474	0.111111	0.111111	0.148148	0.137931	0.16	0.0740741	0.137931	0.0833333	0.130435	0.121212	0.1	0.12	0.136364	0.0625	0.08	0.0714286	0.0833333	0.0869565	0.0645161	0.0294118	0.0689655	0.162162	0.391304	0.423077	1	0.185185	0.184211
47	柴连口服液	0.111111	0.185185	0.16	0.136364	0.181818	0.125	0.136364	0.15	0.208333	0.0833333	0.0740741	0.0869565	0.28	0.185185	0.105263	0.0833333	0.16	0.166667	0.176471	0.0952381	0.129032	0.142857	0.142857	0.136364	0.173913	0.210526	0.0952381	0.173913	0.176471	0.176471	0.0333333	0.125	0.157895	0.117647	0.037037	0.05	0.0434783	0.111111	0.0555556	0.08	0.0740741	0.0869565	0.15625	0.238095	0.24	0.185185	1	0.21875
48	防风通圣颗粒	0.0645161	0.153846	0.0769231	0.0857143	0.114286	0.111111	0.117647	0.125	0.2	0.0540541	0.0769231	0.027027	0.184211	0.184211	0.0967742	0.0833333	0.166667	0.138889	0.1	0.0909091	0.116279	0.15625	0.193548	0.151515	0.176471	0.16129	0.0909091	0.142857	0.1	0.137931	0.189189	0.142857	0.166667	0.103448	0.138889	0.0967742	0.121212	0.1	0.0666667	0.0810811	0.05	0.117647	0.136364	0.181818	0.189189	0.184211	0.21875	1
49	风湿骨痛胶囊	0.133333	0.0740741	0.0833333	0.1	0.0952381	0.0909091	0.1	0.111111	0.0833333	0.0454545	0.04	0.047619	0.115385	0.0740741	0.125	0.0454545	0.0833333	0.0869565	0.133333	0.111111	0.0666667	0.105263	0.105263	0.1	0.0909091	0.111111	0.111111	0.0909091	0.0625	0.133333	0.0769231	0.0909091	0.117647	0.142857	0.136364	0.285714	0.105263	0.133333	0.142857	0.142857	0.04	0.1	0.0625	0.0454545	0.0769231	0.0740741	0.0454545	0.0588235
50	风湿马钱片	0.133333	0.0740741	0.0833333	0.1	0.0952381	0.0909091	0.1	0.111111	0.0833333	0.0454545	0.04	0.047619	0.115385	0.0740741	0.125	0.0454545	0.0833333	0.0869565	0.133333	0.111111	0.0666667	0.105263	0.105263	0.1	0.0909091	0.111111	0.111111	0.0909091	0.0625	0.133333	0.0769231	0.0909091	0.117647	0.142857	0.136364	0.2	0.105263	0.133333	0.142857	0.142857	0.04	0.1	0.0625	0.0454545	0.0769231	0.0740741	0.0454545	0.0588235
51	复芪止汗颗粒	0	0	0.0416667	0.05	0	0	0	0	0	0	0.0416667	0.05	0	0.037037	0	0	0	0.0434783	0	0	0.0333333	0	0	0	0	0	0.0555556	0	0.0666667	0	0.0384615	0	0.0588235	0	0.0434783	0.0625	0.0526316	0	0	0	0.0416667	0.05	0	0	0.0384615	0	0	0.0294118
52	蛤蚧定喘胶囊	0.181818	0.117647	0.206897	0.192308	0.185185	0.178571	0.291667	0.318182	0.206897	0.185185	0.25	0.107143	0.151515	0.310345	0.227273	0.28	0.25	0.133333	0.181818	0.318182	0.138889	0.111111	0.111111	0.0689655	0.0645161	0.16	0.318182	0.1	0.04	0.0833333	0.121212	0.137931	0.12	0.136364	0.0967742	0.08	0.111111	0.130435	0.136364	0.0645161	0.206897	0.192308	0.162162	0.0666667	0.0571429	0.0857143	0.0666667	0.097561
53	九分散	0.0833333	0.0416667	0.047619	0.0588235	0.0555556	0.0526316	0.0588235	0.0666667	0.047619	0.0555556	0.047619	0.0588235	0.0416667	0.0416667	0.0769231	0.0555556	0.047619	0.05	0.0833333	0.0666667	0.037037	0.0625	0.0625	0.0588235	0.0526316	0.0666667	0.0666667	0.0526316	0.0833333	0.0833333	0.0434783	0.0526316	0.0714286	0.0909091	0.05	0.0769231	0.0625	0.0833333	0.0909091	0.0526316	0.047619	0.0588235	0.0344828	0.0555556	0.0434783	0.0416667	0.0555556	0.0322581
54	连花清瘟胶囊	0.16	0.205882	0.1875	0.0967742	0.25	0.16129	0.172414	0.185185	0.310345	0.129032	0.117647	0.0625	0.28125	0.366667	0.304348	0.129032	0.310345	0.15625	0.115385	0.185185	0.128205	0.178571	0.178571	0.133333	0.16129	0.28	0.185185	0.2	0.16	0.208333	0.0810811	0.241379	0.24	0.217391	0.0571429	0.0714286	0.1	0.115385	0.0769231	0.0909091	0.117647	0.133333	0.179487	0.25	0.212121	0.242424	0.346154	0.263158
55	鹭鸶咯丸	0.238095	0.151515	0.206897	0.192308	0.103448	0.269231	0.291667	0.26087	0.206897	0.333333	0.25	0.148148	0.117647	0.225806	0.227273	0.28	0.25	0.214286	0.238095	0.318182	0.171429	0.111111	0.111111	0.0689655	0.0645161	0.16	0.26087	0.1	0.0833333	0.0833333	0.0882353	0.137931	0.12	0.136364	0.0625	0.08	0.111111	0.130435	0.136364	0.1	0.206897	0.24	0.264706	0.0322581	0.0882353	0.0857143	0.103448	0.125
56	千柏鼻炎胶囊	0.0588235	0.111111	0.08	0.0454545	0.0434783	0.0869565	0.0454545	0.05	0.0384615	0.0434783	0.0384615	0.0454545	0.111111	0.0344828	0.0555556	0.0434783	0.0384615	0.04	0.0588235	0.05	0.03125	0.047619	0.047619	0.0454545	0.0416667	0.05	0.05	0.0416667	0.0588235	0.0588235	0.0357143	0.0416667	0.0526316	0.0625	0.04	0.0555556	0.047619	0.0588235	0.0625	0.0416667	0.0384615	0.0454545	0.0294118	0.142857	0.16	0.153846	0.0909091	0.0571429
57	芩芷鼻炎糖浆	0.0588235	0.153846	0.125	0.0454545	0.0909091	0.0416667	0.0454545	0.05	0.227273	0.0434783	0.08	0.0454545	0.25	0.111111	0.0555556	0.0909091	0.125	0.0833333	0.0588235	0.05	0.0645161	0.1	0.1	0.15	0.136364	0.166667	0.05	0.0869565	0.125	0.125	0.0740741	0.0869565	0.111111	0.133333	0.04	0.0555556	0.047619	0.0588235	0.0625	0.0416667	0.0384615	0.0454545	0.129032	0.6	0.380952	0.5	0.2	0.15625
58	祛风舒筋丸	0.0689655	0.102564	0.0526316	0.0588235	0.0571429	0.0555556	0.0588235	0.0625	0.0526316	0.0277778	0.025641	0.0285714	0.102564	0.0487805	0.0666667	0.0277778	0.0526316	0.0833333	0.0689655	0.0625	0.0697674	0.09375	0.09375	0.0909091	0.0857143	0.0967742	0.0625	0.0555556	0.0333333	0.0689655	0.105263	0.0857143	0.1	0.0714286	0.147059	0.185185	0.0606061	0.0689655	0.0714286	0.151515	0.025641	0.0909091	0.0434783	0.0277778	0.0769231	0.075	0.0277778	0.0638298
59	如意定喘片	0.192308	0.131579	0.176471	0.2	0.121212	0.1875	0.285714	0.214286	0.176471	0.275862	0.176471	0.0909091	0.102564	0.228571	0.185185	0.233333	0.212121	0.147059	0.192308	0.259259	0.121951	0.09375	0.09375	0.0588235	0.0555556	0.133333	0.214286	0.0857143	0.0333333	0.0689655	0.105263	0.117647	0.1	0.111111	0.0540541	0.103448	0.09375	0.107143	0.111111	0.0555556	0.142857	0.16129	0.142857	0.0277778	0.05	0.075	0.0571429	0.0638298
60	痧药	0.0909091	0.0588235	0.0645161	0.0740741	0.0714286	0.0689655	0.0740741	0.08	0.0645161	0.0344828	0.03125	0.0357143	0.0588235	0.0588235	0.0869565	0.0344828	0.0645161	0.0666667	0.0909091	0.08	0.0540541	0.0769231	0.0769231	0.0740741	0.107143	0.08	0.08	0.0689655	0.0434783	0.0909091	0.129032	0.107143	0.0833333	0.0952381	0.103448	0.0869565	0.0769231	0.0909091	0.0952381	0.107143	0.0645161	0.115385	0.0789474	0.0344828	0.0606061	0.0588235	0.0344828	0.075
61	舒筋丸	0.0869565	0.121212	0.0625	0.0714286	0.0689655	0.0666667	0.0714286	0.0769231	0.0625	0.0333333	0.030303	0.0344828	0.0882353	0.0571429	0.0833333	0.0333333	0.0625	0.1	0.0869565	0.0769231	0.0810811	0.115385	0.115385	0.111111	0.103448	0.12	0.0769231	0.0666667	0.0416667	0.0869565	0.0909091	0.103448	0.125	0.0909091	0.178571	0.130435	0.0740741	0.0869565	0.0909091	0.185185	0.030303	0.111111	0.05	0.0333333	0.0909091	0.0571429	0.0333333	0.0731707
62	疏风定痛丸	0.0769231	0.111111	0.0571429	0.0645161	0.0625	0.0606061	0.0645161	0.0689655	0.0571429	0.030303	0.0277778	0.03125	0.0810811	0.0526316	0.0740741	0.030303	0.0571429	0.0909091	0.0769231	0.0689655	0.075	0.103448	0.103448	0.1	0.09375	0.107143	0.0689655	0.0606061	0.037037	0.0769231	0.0833333	0.09375	0.111111	0.08	0.16129	0.16	0.0666667	0.0769231	0.08	0.166667	0.0277778	0.1	0.0465116	0.030303	0.0833333	0.0526316	0.030303	0.0681818
63	疏风活络丸	0.1	0.133333	0.0689655	0.08	0.0769231	0.0740741	0.08	0.0869565	0.0689655	0.037037	0.0333333	0.0384615	0.0967742	0.0625	0.0952381	0.037037	0.0689655	0.111111	0.1	0.0869565	0.0882353	0.130435	0.130435	0.125	0.115385	0.136364	0.0869565	0.0740741	0.047619	0.1	0.1	0.115385	0.142857	0.105263	0.2	0.15	0.0833333	0.1	0.105263	0.208333	0.0333333	0.125	0.0540541	0.037037	0.1	0.0625	0.037037	0.0789474
64	小儿解热丸	0.125	0.2	0.125	0.138889	0.105263	0.102564	0.108108	0.0833333	0.153846	0.105263	0.097561	0.0512821	0.142857	0.116279	0.0882353	0.0769231	0.125	0.128205	0.125	0.114286	0.108696	0.0810811	0.0810811	0.108108	0.131579	0.0833333	0.0833333	0.075	0.0588235	0.0909091	0.0681818	0.075	0.0857143	0.09375	0.1	0.0571429	0.0526316	0.0588235	0.0606061	0.0487805	0.0465116	0.0789474	0.152174	0.0769231	0.0930233	0.116279	0.0769231	0.1
65	洋参保肺丸	0.227273	0.181818	0.333333	0.391304	0.137931	0.214286	0.391304	0.363636	0.2	0.222222	0.285714	0.103448	0.147059	0.21875	0.217391	0.222222	0.241379	0.206897	0.227273	0.363636	0.2	0.107143	0.107143	0.0666667	0.0625	0.153846	0.25	0.0967742	0.0384615	0.08	0.0857143	0.133333	0.115385	0.130435	0.09375	0.0769231	0.107143	0.125	0.130435	0.0625	0.241379	0.230769	0.189189	0.03125	0.0857143	0.0540541	0.1	0.0952381
66	腰痛宁胶囊	0.111111	0.0666667	0.0740741	0.0869565	0.0833333	0.08	0.0869565	0.0952381	0.0740741	0.04	0.0357143	0.0416667	0.103448	0.0666667	0.105263	0.04	0.0740741	0.0769231	0.111111	0.0952381	0.0606061	0.0909091	0.0909091	0.0869565	0.08	0.0952381	0.0952381	0.08	0.0526316	0.111111	0.0689655	0.08	0.1	0.117647	0.12	0.166667	0.0909091	0.111111	0.117647	0.125	0.0357143	0.0869565	0.0571429	0.04	0.0689655	0.0666667	0.04	0.0540541
67	银黄清肺胶囊	0.208333	0.171429	0.266667	0.259259	0.166667	0.285714	0.36	0.230769	0.266667	0.296296	0.310345	0.133333	0.138889	0.322581	0.2	0.25	0.357143	0.233333	0.208333	0.391304	0.222222	0.137931	0.178571	0.0967742	0.0909091	0.185185	0.28	0.16129	0.0740741	0.115385	0.0810811	0.16129	0.148148	0.166667	0.0571429	0.0714286	0.137931	0.115385	0.12	0.0588235	0.266667	0.214286	0.210526	0.0606061	0.111111	0.0789474	0.09375	0.0909091
68	正天胶囊	0.0454545	0.09375	0.0666667	0.037037	0.0357143	0.0714286	0.037037	0.04	0.0666667	0.0357143	0.0322581	0.037037	0.0606061	0.0294118	0.0434783	0.0357143	0.0322581	0.107143	0.0454545	0.04	0.0857143	0.08	0.08	0.12	0.111111	0.0833333	0.04	0.0344828	0.15	0.0952381	0.0967742	0.0344828	0.0416667	0.047619	0.148148	0.0909091	0.0384615	0.0952381	0.047619	0.111111	0.0666667	0.12	0.0526316	0.115385	0.172414	0.129032	0.0740741	0.166667
69	追风透骨丸	0.0666667	0.128205	0.0512821	0.0571429	0.0555556	0.0833333	0.0571429	0.0606061	0.0512821	0.0555556	0.025	0.0571429	0.1	0.047619	0.0645161	0.027027	0.0512821	0.111111	0.0666667	0.0606061	0.0930233	0.0909091	0.0909091	0.0882353	0.0833333	0.09375	0.0606061	0.0833333	0.0666667	0.0666667	0.162162	0.0833333	0.133333	0.0689655	0.176471	0.137931	0.0909091	0.0666667	0.0689655	0.181818	0.0512821	0.121212	0.0652174	0.0555556	0.131579	0.1	0.027027	0.133333
70	半夏麻黄丸	0.0833333	0.0416667	0.222222	0.285714	0.117647	0.111111	0.2	0.142857	0.1	0.117647	0.157895	0.0588235	0.0869565	0.0869565	0.0769231	0.117647	0.1	0.166667	0.181818	0.230769	0.166667	0.0625	0.0625	0.0588235	0.176471	0.142857	0.142857	0.0526316	0.0833333	0.0833333	0.0434783	0.0526316	0.0714286	0.0909091	0.105263	0.0769231	0.0625	0.181818	0.2	0.0526316	0.222222	0.2	0.0714286	0.0555556	0.0434783	0.0416667	0.0555556	0.0322581
71	文蛤汤	0.333333	0.166667	0.25	0.105263	0.1	0.15	0.235294	0.266667	0.190476	0.157895	0.136364	0.05	0.166667	0.217391	0.307692	0.157895	0.25	0.0909091	0.142857	0.357143	0.0689655	0.333333	0.428571	0.3125	0.277778	0.266667	0.357143	0.277778	0.0666667	0.142857	0.125	0.352941	0.2	0.25	0.142857	0.133333	0.428571	0.142857	0.153846	0.210526	0.190476	0.166667	0.137931	0.1	0.125	0.12	0.1	0.129032
72	小续命汤	0.190476	0.15625	0.133333	0.0714286	0.0689655	0.142857	0.111111	0.12	0.133333	0.0689655	0.0967742	0.0344828	0.121212	0.121212	0.130435	0.107143	0.133333	0.1	0.0869565	0.12	0.0810811	0.208333	0.16	0.153846	0.142857	0.12	0.12	0.142857	0.0869565	0.136364	0.125	0.142857	0.125	0.142857	0.222222	0.130435	0.115385	0.136364	0.0909091	0.142857	0.0625	0.111111	0.105263	0.0689655	0.0909091	0.0882353	0.0689655	0.157895
73	华盖散	0.25	0.230769	0.380952	0.25	0.181818	0.227273	0.25	0.210526	0.16	0.130435	0.208333	0.136364	0.28	0.142857	0.235294	0.181818	0.16	0.12	0.25	0.277778	0.129032	0.142857	0.0909091	0.136364	0.125	0.15	0.210526	0.125	0.0526316	0.111111	0.107143	0.125	0.157895	0.1875	0.12	0.105263	0.0909091	0.111111	0.117647	0.08	0.16	0.136364	0.15625	0.0833333	0.107143	0.142857	0.130435	0.0540541
74	牡蛎汤	0.166667	0.181818	0.0952381	0.117647	0.25	0.105263	0.117647	0.133333	0.15	0.0526316	0.0454545	0.0555556	0.181818	0.181818	0.153846	0.0526316	0.210526	0.222222	0.166667	0.133333	0.16	0.285714	0.285714	0.1875	0.235294	0.307692	0.133333	0.235294	0.272727	0.4	0.0869565	0.235294	0.333333	0.3	0.1	0.153846	0.125	0.272727	0.181818	0.166667	0.0454545	0.117647	0.107143	0.111111	0.136364	0.130435	0.176471	0.137931
75	续命汤	0.176471	0.142857	0.115385	0.0869565	0.0833333	0.173913	0.190476	0.210526	0.115385	0.130435	0.115385	0.0416667	0.103448	0.142857	0.235294	0.130435	0.16	0.166667	0.111111	0.210526	0.129032	0.2	0.2	0.136364	0.125	0.210526	0.210526	0.125	0.0526316	0.111111	0.24	0.227273	0.222222	0.1875	0.12	0.105263	0.142857	0.111111	0.117647	0.173913	0.16	0.25	0.0882353	0.0833333	0.0689655	0.0666667	0.04	0.147059
76	三黄汤	0.0625	0.0740741	0.04	0.047619	0.0952381	0.0434783	0.047619	0.0526316	0.0833333	0.0454545	0.0833333	0.047619	0.16	0.115385	0.0588235	0.0952381	0.130435	0.136364	0.0625	0.0526316	0.103448	0.105263	0.105263	0.047619	0.0909091	0.111111	0.0526316	0.0909091	0.214286	0.133333	0.0769231	0.142857	0.117647	0.0666667	0.0869565	0.2	0.05	0.133333	0.0666667	0.2	0.130435	0.157895	0.0967742	0.0952381	0.0769231	0.0740741	0.0952381	0.0909091
77	牡蛎散	0	0	0	0	0	0	0	0.0526316	0	0	0	0	0	0.0357143	0	0	0	0	0	0	0	0	0	0	0	0	0.0526316	0	0.0625	0	0	0.0434783	0	0	0.0416667	0.0588235	0	0	0	0	0.0833333	0.047619	0.030303	0	0	0	0	0
78	五虎汤	0.454545	0.217391	0.315789	0.3125	0.157895	0.352941	0.5	0.461538	0.315789	0.375	0.315789	0.105263	0.166667	0.333333	0.416667	0.375	0.388889	0.263158	0.454545	0.727273	0.192308	0.176471	0.176471	0.105263	0.0952381	0.266667	0.583333	0.15	0.0666667	0.142857	0.125	0.210526	0.2	0.25	0.0909091	0.133333	0.176471	0.230769	0.25	0.0952381	0.25	0.3125	0.222222	0.047619	0.08	0.0769231	0.1	0.09375
79	阳和汤	0.142857	0.0769231	0.0869565	0.105263	0.1	0.0952381	0.105263	0.117647	0.0869565	0.047619	0.0416667	0.05	0.0769231	0.0769231	0.133333	0.047619	0.0869565	0.0909091	0.142857	0.117647	0.0689655	0.111111	0.111111	0.105263	0.0952381	0.117647	0.117647	0.0952381	0.0666667	0.142857	0.08	0.0952381	0.125	0.153846	0.0909091	0.133333	0.111111	0.142857	0.153846	0.0952381	0.0416667	0.105263	0.0645161	0.047619	0.08	0.12	0.1	0.0606061
80	金沸草散	0.25	0.28	0.26087	0.25	0.3	0.227273	0.190476	0.15	0.208333	0.130435	0.115385	0.136364	0.391304	0.230769	0.166667	0.181818	0.26087	0.333333	0.25	0.210526	0.25	0.2	0.2	0.136364	0.227273	0.210526	0.15	0.173913	0.176471	0.25	0.0689655	0.173913	0.222222	0.1875	0.0769231	0.105263	0.0909091	0.176471	0.117647	0.125	0.115385	0.190476	0.193548	0.181818	0.192308	0.185185	0.238095	0.147059
81	防风通圣散	0.0731707	0.142857	0.12766	0.139535	0.111111	0.133333	0.166667	0.146341	0.177778	0.0869565	0.12766	0.0425532	0.166667	0.166667	0.097561	0.111111	0.152174	0.130435	0.128205	0.146341	0.134615	0.0909091	0.116279	0.0888889	0.108696	0.119048	0.119048	0.108696	0.047619	0.0731707	0.170213	0.0851064	0.0952381	0.0487805	0.130435	0.0714286	0.116279	0.1	0.102564	0.0625	0.12766	0.139535	0.12963	0.136364	0.170213	0.142857	0.136364	0.465116
82	双解散	0.08	0.114286	0.0588235	0.103448	0.0645161	0.133333	0.142857	0.153846	0.16129	0.0645161	0.0909091	0.0322581	0.114286	0.147059	0.12	0.1	0.125	0.09375	0.125	0.111111	0.0769231	0.107143	0.148148	0.103448	0.0967742	0.0714286	0.111111	0.0967742	0.0384615	0.08	0.225806	0.0967742	0.115385	0.0833333	0.166667	0.12	0.148148	0.08	0.0833333	0.0625	0.0588235	0.142857	0.1	0.137931	0.1875	0.147059	0.1	0.533333
83	定喘汤	0.263158	0.241379	0.375	0.318182	0.25	0.347826	0.380952	0.227273	0.32	0.25	0.434783	0.115385	0.285714	0.384615	0.190476	0.363636	0.434783	0.333333	0.333333	0.35	0.3	0.217391	0.166667	0.115385	0.192308	0.285714	0.227273	0.192308	0.142857	0.2	0.09375	0.192308	0.238095	0.210526	0.0666667	0.0869565	0.0769231	0.2	0.15	0.107143	0.269231	0.208333	0.242424	0.111111	0.09375	0.125	0.153846	0.131579
84	三黄石膏汤	0.0869565	0.0882353	0.0625	0.0344828	0.0333333	0.0322581	0.0714286	0.0769231	0.0625	0.0689655	0.0967742	0.0344828	0.0882353	0.121212	0.0833333	0.107143	0.133333	0.0645161	0.0416667	0.12	0.0526316	0.115385	0.208333	0.153846	0.142857	0.0769231	0.12	0.142857	0.0416667	0.0869565	0.0909091	0.28	0.08	0.0434783	0.0645161	0.04	0.208333	0.0416667	0.0434783	0.103448	0.133333	0.111111	0.0769231	0.0689655	0.0588235	0.0571429	0.0333333	0.1
85	防风汤	0.222222	0.307692	0.148148	0.08	0.166667	0.115385	0.125	0.136364	0.192308	0.0769231	0.107143	0.0384615	0.307692	0.214286	0.15	0.12	0.24	0.153846	0.1	0.136364	0.121212	0.368421	0.3	0.285714	0.318182	0.25	0.136364	0.318182	0.157895	0.222222	0.178571	0.318182	0.263158	0.235294	0.2	0.15	0.181818	0.157895	0.105263	0.26087	0.0689655	0.08	0.147059	0.166667	0.137931	0.172414	0.166667	0.205882
86	半夏汤	0.0952381	0.0606061	0.142857	0.12	0.0740741	0.0714286	0.12	0.0833333	0.0666667	0.0740741	0.103448	0.037037	0.09375	0.0606061	0.0909091	0.0740741	0.0666667	0.148148	0.0454545	0.130435	0.151515	0.125	0.08	0.0769231	0.111111	0.0833333	0.0833333	0.0714286	0.0952381	0.0454545	0.0625	0.0714286	0.0869565	0.1	0.0689655	0.0909091	0.0384615	0.0454545	0.047619	0.0714286	0.185185	0.166667	0.0526316	0.0357143	0.0625	0.0294118	0.0357143	0.05
87	钩藤饮	0.117647	0.107143	0.0769231	0.0909091	0.0869565	0.130435	0.0909091	0.1	0.12	0.0416667	0.037037	0.0909091	0.0689655	0.0689655	0.111111	0.0416667	0.0769231	0.08	0.117647	0.1	0.0625	0.0952381	0.0952381	0.0909091	0.130435	0.1	0.1	0.0833333	0.0555556	0.117647	0.111111	0.0833333	0.105263	0.125	0.173913	0.111111	0.0952381	0.117647	0.125	0.0833333	0.037037	0.0909091	0.0588235	0.0416667	0.111111	0.0689655	0.0416667	0.117647
[truncated: 39 more columns]
